# Supplementary material for: Data Augmentation and Synthetic Data Generation in Rare Disease Research: A Scoping Review
Source: Med Sci (Basel). 2025 Nov 6;13(4):260. doi: 10.3390/medsci13040260 (PMC12641889; doi:10.3390/medsci13040260)
Supplement: Supplementary file 1 [file medsci-13-00260-s001.zip › TableS1.xlsx]

## Sheet: Read_me
		This file is the property of Orphanet, the online knowledge base on rare diseases and orphan drugs. © INSERM 1999. Available on https://www.orpha.net, https://sciences.orphadata.com/ and https://www.orphacode.org/
	List of all rare diseases of the Orphanet nomenclature and their synonyms - July 2025 release
		Co-Funded by the European Union. Views and opinions expressed are however those of the author(s) only and do not necessarily reflect those of the European Union or HADEA. Neithert he European Union nor the granting authority can be held responsible for them.
This document contains the complete list of active clinical entities (rare disorders, groups of rare disorders, and subtypes of rare disorders) included in the Orphanet Nomenclature in July 2025.
The document also contains the complete list of deprecated and obsoleted clinical entites together with their suggested replacement code.
This file is a human-readable reference document intended for consultation purposes only. For technical implementation in information systems, please refer to the Orphanet Nomenclature Pack at https://www.orphacode.org/pack-nomenclature/
The tab "List_active_alphabethical_order" presents all active clinical entities (main name and synonyms) in alphabetical order.
Please note that the same ORPHAcode may appear multiple times at different places in the list due to the presence of synonyms.
The tab "List_active_by_ORPHAcode" contains all active clinical entites (main name only) organized by ORPHAcode number.
The tab "List_deprecated_obsoleted" contains all inactive clinical entites (main name only) that have been deprecated or obsoleted, organized by ORPHAcode number, together with their replacement code.
Column description for "List_active_alphabethical_order" and "List_active_by_ORPHAcode" tabs:
ORPHAcode	Lists the ORPHAcodes of the clinical entites: unique and time-stable numerical identifiers attributed randomly by upon creation of the entity
Label	Lists either the main name (the most generally accepted name according to the literature) or synonyms (terms that are perfectly equivalent to the preferred term) of the corresponding clinical entity
Type of label	Specifies whether the label is a main name or a synonym
Classification level	Indicates the hierarchical level of each clinical entity in the Orphanet classification: group of disorders, disorder, or subtype of a disorder
Column description for "List_deprecated_obsoleted" tab:
Inactive ORPHAcode	Lists the ORPHAcodes of the inactive clinical entites that have been deprecated or obsoleted
Inactive Label	Lists the main name of the corresponding inactive clinical entity.
Type of label	Specifies whether the label is a main name or a synonym (this tab contains main names only)
Classification level	Indicates if the inactive clinical entity is a group of disorders, disorder, or subtype of a disorder
Status	Indicates whether the inactive clinical entity has been deprecated or obsoleted
Target active ORPHAcode	Indicates the active ORPHAcode that should be used instead of the deprecated entity or the active ORPHAcode that should be evaluated instead of the obsoleted entity
Target active label	Lists the main name of the corresponding target active clinical entity
For further details on the Orphanet Nomenclature and Classification of rare diseases, please refer to the following procedural document:				Orphanet nomenclature and classification of rare diseases
Licence Creative Commons Attribution 4.0 International (CC-BY-4.0)
Orphanet is a registered trademark owned by INSERM and the French Ministry of Health. Orphadata is a registered trademark owned by INSERM.

## Sheet: List_active_alphabethical_order
ORPHAcode	Label	Type of label	Classification level
ORPHA:284169	10p12p11 microdeletion syndrome	Synonym	Subtype of disorder
ORPHA:687695	10p13-p14 deletion syndrome	Main name	Disorder
ORPHA:687424	10p15.3 microdeletion syndrome	Synonym	Subtype of disorder
ORPHA:276413	10q22.3q23.3 microdeletion syndrome	Main name	Disorder
ORPHA:276422	10q22.3q23.3 microduplication syndrome	Main name	Disorder
ORPHA:1307	10q24 microduplication syndrome	Synonym	Disorder
ORPHA:168588	11-beta-hydroxysteroid dehydrogenase deficiency type 1	Synonym	Disorder
ORPHA:320	11-beta-hydroxysteroid dehydrogenase deficiency type 2	Synonym	Disorder
ORPHA:52022	11p11.2 deletion	Synonym	Disorder
ORPHA:300305	11p15.4 microduplication syndrome	Main name	Disorder
ORPHA:2308	11q terminal deletion syndrome	Synonym	Disorder
ORPHA:444002	11q22.2q22.3 microdeletion syndrome	Main name	Disorder
ORPHA:313884	12p12.1 microdeletion syndrome	Main name	Subtype of disorder
ORPHA:280325	12p13.33 microdeletion syndrome	Synonym	Disorder
ORPHA:94063	12q14 microdeletion syndrome	Main name	Disorder
ORPHA:289513	12q15q21 microdeletion syndrome	Main name	Subtype of disorder
ORPHA:412035	13q12.3 microdeletion syndrome	Main name	Disorder
ORPHA:1590	13q32 deletion	Synonym	Disorder
ORPHA:261120	14q11.2 microdeletion syndrome	Main name	Disorder
ORPHA:261229	14q11.2 microduplication syndrome	Main name	Disorder
ORPHA:264200	14q22q23 microdeletion syndrome	Main name	Disorder
ORPHA:264200	14q22-q23 microdeletion syndrome	Synonym	Disorder
ORPHA:401935	14q24.1q24.3 microdeletion syndrome	Main name	Disorder
ORPHA:488280	14q32 duplication syndrome	Main name	Disorder
ORPHA:314585	15q overgrowth syndrome	Main name	Disorder
ORPHA:261183	15q11.2 BP1-BP2 microdeletion syndrome	Synonym	Disorder
ORPHA:261183	15q11.2 microdeletion syndrome	Main name	Disorder
ORPHA:238446	15q11q13 duplication syndrome	Synonym	Disorder
ORPHA:238446	15q11q13 microduplication syndrome	Main name	Disorder
ORPHA:199318	15q13.3 microdeletion syndrome	Main name	Disorder
ORPHA:261190	15q14 microdeletion syndrome	Synonym	Subtype of disorder
ORPHA:94065	15q24 microdeletion syndrome	Main name	Subtype of disorder
ORPHA:1596	15q26 deletion syndrome	Synonym	Disorder
ORPHA:363992	15q26.3 microdeletion syndrome	Synonym	Disorder
ORPHA:261211	16p11.2p12.2 microdeletion syndrome	Main name	Disorder
ORPHA:261204	16p11.2p12.2 microduplication syndrome	Main name	Disorder
ORPHA:485405	16p12.1p12.3 triplication syndrome	Main name	Disorder
ORPHA:261236	16p13.11 microdeletion syndrome	Main name	Disorder
ORPHA:261243	16p13.11 microduplication syndrome	Main name	Disorder
ORPHA:96078	16p13.3 microduplication syndrome	Main name	Disorder
ORPHA:658540	16q22 deletion syndrome	Main name	Disorder
ORPHA:352629	16q24.1 microdeletion syndrome	Main name	Disorder
ORPHA:261250	16q24.3 microdeletion syndrome	Main name	Disorder
ORPHA:752	17-beta-hydroxysteroid dehydrogenase 3 deficiency	Synonym	Disorder
ORPHA:752	17-ketoreductase deficiency	Synonym	Disorder
ORPHA:752	17-ketosteroidreductase deficiency	Synonym	Disorder
ORPHA:819	17p11.2 microdeletion syndrome	Synonym	Disorder
ORPHA:1713	17p11.2 microduplication syndrome	Main name	Disorder
ORPHA:477817	17p11.2p12 microduplication syndrome	Synonym	Disorder
ORPHA:217385	17p13.3 duplication syndrome	Synonym	Disorder
ORPHA:217385	17p13.3 microduplication syndrome	Main name	Disorder
ORPHA:97685	17q11 microdeletion syndrome	Main name	Subtype of disorder
ORPHA:139474	17q11.2 microduplication syndrome	Main name	Disorder
ORPHA:261265	17q12 microdeletion syndrome	Main name	Disorder
ORPHA:261272	17q12 microduplication syndrome	Main name	Disorder
ORPHA:363958	17q21.31 microdeletion syndrome	Main name	Subtype of disorder
ORPHA:217340	17q21.31 microduplication syndrome	Main name	Disorder
ORPHA:261279	17q23.1q23.2 microdeletion syndrome	Main name	Disorder
ORPHA:529962	17q24.2 microdeletion syndrome	Main name	Disorder
ORPHA:1598	18p- syndrome	Synonym	Disorder
ORPHA:1600	18q deletion syndrome	Synonym	Disorder
ORPHA:1600	18q- syndrome	Synonym	Disorder
ORPHA:254346	19p13.12 microdeletion syndrome	Main name	Disorder
ORPHA:357001	19p13.13 microdeletion syndrome	Main name	Disorder
ORPHA:447980	19p13.3 microduplication syndrome	Main name	Disorder
ORPHA:217346	19q13.11 microdeletion syndrome	Main name	Disorder
ORPHA:289157	1-alpha-hydroxylase deficiency	Synonym	Disorder
ORPHA:293948	1p21.3 microdeletion syndrome	Main name	Disorder
ORPHA:401986	1p31p32 microdeletion syndrome	Main name	Disorder
ORPHA:456298	1p35.2 microdeletion syndrome	Main name	Disorder
ORPHA:1606	1p36 deletion syndrome	Main name	Disorder
ORPHA:656279	1p36.33 duplication syndrome	Main name	Disorder
ORPHA:250989	1q21.1 microdeletion syndrome	Main name	Disorder
ORPHA:250994	1q21.1 microduplication syndrome	Main name	Disorder
ORPHA:250999	1q41q42 microdeletion syndrome	Main name	Disorder
ORPHA:238769	1q44 microdeletion syndrome	Main name	Disorder
ORPHA:431361	2,4-dienoyl-CoA reductase deficiency	Synonym	Disorder
ORPHA:976	2,8-dihydroxyadenine urolithiasis	Synonym	Disorder
ORPHA:313781	20p subtelomeric deletion syndrome	Synonym	Disorder
ORPHA:261295	20p12.3 microdeletion syndrome	Main name	Disorder
ORPHA:313781	20p13 microdeletion syndrome	Main name	Disorder
ORPHA:444051	20q11.2 microdeletion syndrome	Main name	Disorder
ORPHA:363659	20q11.2 microduplication syndrome	Main name	Disorder
ORPHA:261311	20q13.33 microdeletion syndrome	Main name	Disorder
ORPHA:574	21q deletion syndrome	Main name	Disorder
ORPHA:574	21q- syndrome	Synonym	Disorder
ORPHA:261323	21q22.11q22.12 microdeletion syndrome	Main name	Disorder
ORPHA:268261	21q22.13q22.2 microdeletion syndrome	Synonym	Subtype of disorder
ORPHA:567	22q11.2 deletion syndrome	Main name	Disorder
ORPHA:1727	22q11.2 duplication syndrome	Main name	Disorder
ORPHA:1727	22q11.2 microduplication syndrome	Synonym	Disorder
ORPHA:567	22q11DS	Synonym	Disorder
ORPHA:662169	22q13.3 deletion	Synonym	Subtype of disorder
ORPHA:869	2A syndrome	Synonym	Disorder
ORPHA:79154	2-aminoadipic 2-oxoadipic aciduria	Main name	Disorder
ORPHA:19	2-hydroxyglutaric acidemia	Synonym	Group of disorders
ORPHA:19	2-hydroxyglutaric aciduria	Main name	Group of disorders
ORPHA:391417	2-methyl-3-hydroxybutyric aciduria	Synonym	Disorder
ORPHA:391428	2-methyl-3-hydroxybutyric aciduria, classic type	Synonym	Subtype of disorder
ORPHA:391428	2-methyl-3-hydroxybutyric aciduria, infantile type	Synonym	Subtype of disorder
ORPHA:391457	2-methyl-3-hydroxybutyric aciduria, neonatal type	Synonym	Subtype of disorder
ORPHA:391417	2-methyl-3-hydroxybutyryl-CoA dehydrogenase deficiency	Synonym	Disorder
ORPHA:391428	2-methyl-3-hydroxybutyryl-CoA dehydrogenase deficiency, classic type	Synonym	Subtype of disorder
ORPHA:391428	2-methyl-3-hydroxybutyryl-CoA dehydrogenase deficiency, infantile type	Synonym	Subtype of disorder
ORPHA:391457	2-methyl-3-hydroxybutyryl-CoA dehydrogenase deficiency, neonatal type	Synonym	Subtype of disorder
ORPHA:79095	2-methylacyl-CoA racemase deficiency	Synonym	Disorder
ORPHA:79157	2-methylbutyric aciduria	Synonym	Disorder
ORPHA:79157	2-methylbutyryl-CoA dehydrogenase deficiency	Main name	Disorder
ORPHA:255182	2-oxoglutarate complex deficiency	Synonym	Subtype of disorder
ORPHA:363680	2p13.2 microdeletion syndrome	Main name	Disorder
ORPHA:261349	2p15p16.1 microdeletion syndrome	Main name	Disorder
ORPHA:369886	2p21 contiguous gene deletion syndrome	Synonym	Group of disorders
ORPHA:163693	2p21 deletion syndrome	Synonym	Disorder
ORPHA:163693	2p21 microdeletion syndrome	Main name	Disorder
ORPHA:369881	2p21 microdeletion syndrome without cystinuria	Main name	Disorder
ORPHA:699850	2p25.3 microduplication syndrome	Main name	Disorder
ORPHA:684742	2q13 microdeletion syndrome	Main name	Disorder
ORPHA:228402	2q23.1 microdeletion syndrome	Main name	Disorder
ORPHA:313947	2q23.1 microduplication syndrome	Main name	Disorder
ORPHA:251014	2q31.1 microdeletion syndrome	Main name	Disorder
ORPHA:251019	2q32q33 deletion syndrome	Main name	Disorder
ORPHA:251028	2q33.1 microdeletion syndrome	Synonym	Subtype of disorder
ORPHA:1001	2q37 microdeletion syndrome	Main name	Disorder
ORPHA:869	3A syndrome	Synonym	Disorder
ORPHA:79301	3-beta-hydroxy-delta-5-C27-steroid oxidoreductase deficiency	Synonym	Disorder
ORPHA:7	3C syndrome	Main name	Disorder
ORPHA:20	3-hydroxy-3-methylglutaric aciduria	Main name	Disorder
ORPHA:20	3-hydroxy-3-methylglutaryl-CoA lyase deficiency	Synonym	Disorder
ORPHA:35701	3-hydroxy-3-methylglutaryl-CoA synthase deficiency	Main name	Disorder
ORPHA:309127	3-hydroxyacyl-CoA dehydrogenase deficiency	Main name	Group of disorders
ORPHA:939	3-hydroxyisobutyric aciduria	Main name	Disorder
ORPHA:134	3-ketothiolase deficiency	Synonym	Disorder
ORPHA:2616	3M syndrome	Main name	Disorder
ORPHA:2616	3-M syndrome	Synonym	Disorder
ORPHA:293843	3MC syndrome	Main name	Disorder
ORPHA:1035	3-mercaptopyruvate sulfurtransferase deficiency	Synonym	Disorder
ORPHA:6	3-methylcrotonyl-CoA carboxylase deficiency	Main name	Disorder
ORPHA:6	3-methylcrotonylglycinuria	Synonym	Disorder
ORPHA:289902	3-methylglutaconic aciduria	Main name	Group of disorders
ORPHA:67046	3-methylglutaconic aciduria type 1	Main name	Disorder
ORPHA:111	3-methylglutaconic aciduria type 2	Synonym	Disorder
ORPHA:67047	3-methylglutaconic aciduria type 3	Main name	Disorder
ORPHA:67048	3-methylglutaconic aciduria type 4	Main name	Disorder
ORPHA:66634	3-methylglutaconic aciduria type 5	Synonym	Disorder
ORPHA:445038	3-methylglutaconic aciduria type 7	Synonym	Disorder
ORPHA:505208	3-methylglutaconic aciduria type 8	Main name	Disorder
ORPHA:505216	3-methylglutaconic aciduria type 9	Main name	Disorder
ORPHA:352328	3-methylglutaconic aciduria with deafness-encephalopathy-Leigh-like syndrome	Synonym	Disorder
ORPHA:352328	3-methylglutaconic aciduria with hearing loss-encephalopathy-Leigh-like syndrome	Synonym	Disorder
ORPHA:505216	3-methylglutaconic aciduria-epilepsy-spasticity-severe intellectual disability syndrome	Synonym	Disorder
ORPHA:445038	3-methylglutaconic aciduria-neonatal cataract-neurologic involvement-congenital neutropenia syndrome	Main name	Disorder
ORPHA:67046	3-methylglutaconyl-CoA hydratase deficiency	Synonym	Disorder
ORPHA:67046	3MG-CoA hydratase deficiency	Synonym	Disorder
ORPHA:134	3-oxothiolase deficiency	Synonym	Disorder
ORPHA:1620	3p deletion syndrome	Synonym	Disorder
ORPHA:1620	3p- syndrome	Synonym	Disorder
ORPHA:435638	3p25.3 microdeletion syndrome	Main name	Disorder
ORPHA:79351	3-phosphoglycerate dehydrogenase deficiency, infantile/juvenile form	Main name	Subtype of disorder
ORPHA:583607	3-phosphoglycerate dehydrogenase deficiency, prenatal form	Synonym	Subtype of disorder
ORPHA:79350	3-phosphoserine phosphatase deficiency, infantile/juvenile form	Main name	Subtype of disorder
ORPHA:583612	3-phosphoserine phosphatase deficiency, prenatal form	Synonym	Subtype of disorder
ORPHA:65286	3q subtelomere deletion syndrome	Synonym	Disorder
ORPHA:1621	3q13 microdeletion syndrome	Main name	Disorder
ORPHA:572333	3q23 microdeletion syndrome	Synonym	Disorder
ORPHA:96095	3q26 microduplication syndrome	Main name	Disorder
ORPHA:695611	3q26q28 deletion syndrome	Main name	Disorder
ORPHA:65286	3q29 microdeletion syndrome	Main name	Disorder
ORPHA:251038	3q29 microduplication syndrome	Main name	Disorder
ORPHA:65286	3qter deletion	Synonym	Disorder
ORPHA:881	45,X syndrome	Synonym	Disorder
ORPHA:881	45,X/46,XX syndrome	Synonym	Disorder
ORPHA:1772	45,X/46,XY MGD	Synonym	Disorder
ORPHA:1772	45,X/46,XY mixed gonadal dysgenesis	Main name	Disorder
ORPHA:1772	45,X0/46,XY MGD	Synonym	Disorder
ORPHA:1772	45,X0/46,XY mixed gonadal dysgenesis	Synonym	Disorder
ORPHA:243	46,XX complete gonadal dysgenesis	Synonym	Disorder
ORPHA:2982	46,XX difference of sex development	Main name	Group of disorders
ORPHA:98078	46,XX difference of sex development induced by androgens excess	Main name	Group of disorders
ORPHA:325093	46,XX difference of sex development induced by endogenous maternal-derived androgen	Main name	Group of disorders
ORPHA:325099	46,XX difference of sex development induced by exogenous maternal-derived androgen	Main name	Group of disorders
ORPHA:90776	46,XX difference of sex development induced by fetal androgens excess	Main name	Group of disorders
ORPHA:325061	46,XX difference of sex development induced by fetoplacental androgens excess	Main name	Group of disorders
ORPHA:91144	46,XX difference of sex development induced by maternal-derived androgen	Main name	Group of disorders
ORPHA:2973	46,XX difference of sex development-anorectal anomalies syndrome	Main name	Disorder
ORPHA:2975	46,XX difference of sex development-skeletal anomalies syndrome	Main name	Disorder
ORPHA:325055	46,XX disorder of gonadal development	Main name	Group of disorders
ORPHA:2982	46,XX disorder of sex development	Synonym	Group of disorders
ORPHA:98078	46,XX disorder of sex development induced by androgens excess	Synonym	Group of disorders
ORPHA:325093	46,XX disorder of sex development induced by endogenous maternal-derived androgen	Synonym	Group of disorders
ORPHA:325099	46,XX disorder of sex development induced by exogenous maternal-derived androgen	Synonym	Group of disorders
ORPHA:90776	46,XX disorder of sex development induced by fetal androgens excess	Synonym	Group of disorders
ORPHA:325061	46,XX disorder of sex development induced by fetoplacental androgens excess	Synonym	Group of disorders
ORPHA:91144	46,XX disorder of sex development induced by maternal-derived androgen	Synonym	Group of disorders
ORPHA:2973	46,XX disorder of sex development-anorectal anomalies syndrome	Synonym	Disorder
ORPHA:2975	46,XX disorder of sex development-skeletal anomalies syndrome	Synonym	Disorder
ORPHA:2982	46,XX DSD	Synonym	Group of disorders
ORPHA:98078	46,XX DSD induced by androgens excess	Synonym	Group of disorders
ORPHA:325093	46,XX DSD induced by endogenous maternal-derived androgen	Synonym	Group of disorders
ORPHA:325099	46,XX DSD induced by exogenous maternal-derived androgen	Synonym	Group of disorders
ORPHA:90776	46,XX DSD induced by fetal androgens excess	Synonym	Group of disorders
ORPHA:325061	46,XX DSD induced by fetoplacental androgens excess	Synonym	Group of disorders
ORPHA:91144	46,XX DSD induced by maternal-derived androgen	Synonym	Group of disorders
ORPHA:243	46,XX gonadal dysgenesis	Main name	Disorder
ORPHA:243	46,XX ovarian dysgenesis	Synonym	Disorder
ORPHA:444048	46,XX ovarian dysgenesis-short stature syndrome	Main name	Disorder
ORPHA:2138	46,XX ovotesticular difference of sex development	Main name	Disorder
ORPHA:2138	46,XX ovotesticular disorder of sex development	Synonym	Disorder
ORPHA:2138	46,XX ovotesticular DSD	Synonym	Disorder
ORPHA:243	46,XX pure gonadal dysgenesis	Synonym	Disorder
ORPHA:393	46,XX testicular difference of sex development	Main name	Disorder
ORPHA:393	46,XX testicular disorder of sex development	Synonym	Disorder
ORPHA:393	46,XX testicular DSD	Synonym	Disorder
ORPHA:199310	46,XX/46,XY chimerism	Synonym	Disorder
ORPHA:242	46,XY CGD	Synonym	Disorder
ORPHA:242	46,XY complete gonadal dysgenesis	Main name	Disorder
ORPHA:98085	46,XY difference of sex development	Main name	Group of disorders
ORPHA:752	46,XY difference of sex development due to 17-beta-hydroxysteroid dehydrogenase 3 deficiency	Main name	Disorder
ORPHA:753	46,XY difference of sex development due to 5-alpha-reductase 2 deficiency	Main name	Disorder
ORPHA:325511	46,XY difference of sex development due to a cholesterol synthesis defect	Main name	Group of disorders
ORPHA:98086	46,XY difference of sex development due to a defect in testosterone metabolism by peripheral tissue	Main name	Group of disorders
ORPHA:90783	46,XY difference of sex development due to a testosterone synthesis defect	Main name	Group of disorders
ORPHA:90786	46,XY difference of sex development due to adrenal and testicular steroidogenesis defect	Main name	Group of disorders
ORPHA:325357	46,XY difference of sex development due to impaired androgen production	Main name	Group of disorders
ORPHA:90796	46,XY difference of sex development due to isolated 17,20-lyase deficiency	Main name	Disorder
ORPHA:443087	46,XY difference of sex development due to testicular 17,20-desmolase deficiency	Main name	Disorder
ORPHA:90787	46,XY difference of sex development due to testicular steroidogenesis defect	Main name	Group of disorders
ORPHA:325537	46,XY difference of sex development induced by maternal exposure to endocrine disruptors	Main name	Group of disorders
ORPHA:325351	46,XY difference of sex development of endocrine origin	Main name	Group of disorders
ORPHA:325632	46,XY difference of sex development of gynecological interest	Main name	Group of disorders
ORPHA:168558	46,XY difference of sex development-adrenal insufficiency due to CYP11A1 deficiency	Main name	Disorder
ORPHA:443090	46,XY difference of sexual development due to dihydrotestosterone backdoor pathway biosynthesis defect	Main name	Group of disorders
ORPHA:325118	46,XY disorder of gonadal development	Main name	Group of disorders
ORPHA:96266	46,XY disorder of sex developement due to partial LH receptor inactivation	Synonym	Subtype of disorder
ORPHA:96266	46,XY disorder of sex developement due to partial LH resistance	Synonym	Subtype of disorder
ORPHA:96266	46,XY disorder of sex developement due to partial luteinizing hormone resistance	Synonym	Subtype of disorder
ORPHA:98085	46,XY disorder of sex development	Synonym	Group of disorders
ORPHA:752	46,XY disorder of sex development due to 17-beta-hydroxysteroid dehydrogenase 3 deficiency	Synonym	Disorder
ORPHA:753	46,XY disorder of sex development due to 5-alpha-reductase 2 deficiency	Synonym	Disorder
ORPHA:325511	46,XY disorder of sex development due to a cholesterol synthesis defect	Synonym	Group of disorders
ORPHA:98086	46,XY disorder of sex development due to a defect in testosterone metabolism by peripheral tissue	Synonym	Group of disorders
ORPHA:90783	46,XY disorder of sex development due to a testosterone synthesis defect	Synonym	Group of disorders
ORPHA:90786	46,XY disorder of sex development due to adrenal and testicular steroidogenesis defect	Synonym	Group of disorders
ORPHA:96265	46,XY disorder of sex development due to complete LH receptor inactivation	Synonym	Subtype of disorder
ORPHA:96265	46,XY disorder of sex development due to complete LH resistance	Synonym	Subtype of disorder
ORPHA:96265	46,XY disorder of sex development due to complete luteinizing hormone receptor inactivation	Synonym	Subtype of disorder
ORPHA:96265	46,XY disorder of sex development due to complete luteinizing hormone resistance	Synonym	Subtype of disorder
ORPHA:325357	46,XY disorder of sex development due to impaired androgen production	Synonym	Group of disorders
ORPHA:90796	46,XY disorder of sex development due to isolated 17,20-lyase deficiency	Synonym	Disorder
ORPHA:755	46,XY disorder of sex development due to LH resistance or LHB deficiency	Synonym	Disorder
ORPHA:325448	46,XY disorder of sex development due to LHB deficiency	Synonym	Subtype of disorder
ORPHA:755	46,XY disorder of sex development due to luteinizing hormone resistance or luteinizing hormone beta subunit deficiency	Synonym	Disorder
ORPHA:325448	46,XY disorder of sex development due to luteinizing hormone subunit beta deficiency	Synonym	Subtype of disorder
ORPHA:443087	46,XY disorder of sex development due to testicular 17,20-desmolase deficiency	Synonym	Disorder
ORPHA:90787	46,XY disorder of sex development due to testicular steroidogenesis defect	Synonym	Group of disorders
ORPHA:325537	46,XY disorder of sex development induced by maternal exposure to endocrine disruptors	Synonym	Group of disorders
ORPHA:325351	46,XY disorder of sex development of endocrine origin	Synonym	Group of disorders
ORPHA:325632	46,XY disorder of sex development of gynecological interest	Synonym	Group of disorders
ORPHA:168558	46,XY disorder of sex development-adrenal insufficiency due to CYP11A1 deficiency	Synonym	Disorder
ORPHA:443090	46,XY disorder of sexual development due to dihydrotestosterone backdoor pathway biosynthesis defect	Synonym	Group of disorders
ORPHA:98085	46,XY DSD	Synonym	Group of disorders
ORPHA:753	46,XY DSD due to 5-alpha-reductase 2 deficiency	Synonym	Disorder
ORPHA:325511	46,XY DSD due to a cholesterol synthesis defect	Synonym	Group of disorders
ORPHA:90783	46,XY DSD due to a testosterone synthesis defect	Synonym	Group of disorders
ORPHA:90786	46,XY DSD due to adrenal and testicular steroidogenesis defect	Synonym	Group of disorders
ORPHA:96265	46,XY DSD due to complete LH receptor inactivation	Synonym	Subtype of disorder
ORPHA:96265	46,XY DSD due to complete LH resistance	Synonym	Subtype of disorder
ORPHA:96265	46,XY DSD due to complete luteinizing hormone receptor inactivation	Synonym	Subtype of disorder
ORPHA:96265	46,XY DSD due to complete luteinizing hormone resistance	Synonym	Subtype of disorder
ORPHA:325357	46,XY DSD due to impaired androgen production	Synonym	Group of disorders
ORPHA:755	46,XY DSD due to LH resistance or LHB deficiency	Synonym	Disorder
ORPHA:325448	46,XY DSD due to LHB deficiency	Synonym	Subtype of disorder
ORPHA:755	46,XY DSD due to luteinizing hormone resistance or luteinizing hormone beta subunit deficiency	Synonym	Disorder
ORPHA:325448	46,XY DSD due to luteinizing hormone subunit beta deficiency	Synonym	Subtype of disorder
ORPHA:96266	46,XY DSD due to partial LH receptor inactivation	Synonym	Subtype of disorder
ORPHA:96266	46,XY DSD due to partial LH resistance	Synonym	Subtype of disorder
ORPHA:96266	46,XY DSD due to partial luteinizing hormone resistance	Synonym	Subtype of disorder
ORPHA:90787	46,XY DSD due to testicular steroidogenesis defect	Synonym	Group of disorders
ORPHA:325537	46,XY DSD induced by maternal-exposure to endocrine disruptors	Synonym	Group of disorders
ORPHA:325351	46,XY DSD of endocrine origin	Synonym	Group of disorders
ORPHA:325632	46,XY DSD of gynecological interest	Synonym	Group of disorders
ORPHA:168563	46,XY gonadal dysgenesis-motor and sensory neuropathy syndrome	Main name	Disorder
ORPHA:325345	46,XY ovotesticular difference of sex development	Main name	Disorder
ORPHA:325345	46,XY ovotesticular disorder of sex development	Synonym	Disorder
ORPHA:325345	46,XY ovotesticular DSD	Synonym	Disorder
ORPHA:251510	46,XY partial gonadal dysgenesis	Main name	Disorder
ORPHA:251510	46,XY partial testicular dysgenesis	Synonym	Disorder
ORPHA:251510	46,XY PGD	Synonym	Disorder
ORPHA:242	46,XY pure gonadal dysgenesis	Synonym	Disorder
ORPHA:3375	47,XXX syndrome	Synonym	Disorder
ORPHA:8	47,XYY syndrome	Main name	Disorder
ORPHA:9	48,XXXX syndrome	Synonym	Disorder
ORPHA:96263	48,XXXY syndrome	Main name	Disorder
ORPHA:10	48,XXYY syndrome	Main name	Disorder
ORPHA:99329	48,XYYY syndrome	Main name	Disorder
ORPHA:11	49,XXXXX syndrome	Synonym	Disorder
ORPHA:96264	49,XXXXY syndrome	Main name	Disorder
ORPHA:261534	49,XXXYY syndrome	Main name	Disorder
ORPHA:99330	49,XYYYY syndrome	Main name	Disorder
ORPHA:869	4A syndrome	Synonym	Disorder
ORPHA:2118	4-alpha-hydroxyphenylpyruvate hydroxylase deficiency	Synonym	Disorder
ORPHA:289494	4H leukodystrophy	Main name	Disorder
ORPHA:88637	4H syndrome	Synonym	Subtype of disorder
ORPHA:2118	4-HPPD deficiency	Synonym	Disorder
ORPHA:22	4-hydroxybutyric aciduria	Synonym	Disorder
ORPHA:2118	4-hydroxyphenylpyruvic acid dioxygenase deficiency	Synonym	Disorder
ORPHA:280	4p- syndrome	Synonym	Disorder
ORPHA:96072	4p16.3 microduplication syndrome	Main name	Disorder
ORPHA:238750	4q21 microdeletion syndrome	Main name	Disorder
ORPHA:502437	4q25 proximal deletion syndrome	Main name	Disorder
ORPHA:250977	5-amino-4-imidazole carboxamide ribosiduria	Synonym	Disorder
ORPHA:217064	5-fluorouracil intoxication	Synonym	Disorder
ORPHA:217064	5-fluorouracil poisoning	Main name	Disorder
ORPHA:33572	5-oxoprolinase deficiency	Main name	Disorder
ORPHA:329802	5p13 microduplication syndrome	Main name	Disorder
ORPHA:86841	5q- syndrome	Synonym	Disorder
ORPHA:228384	5q14.3 microdeletion syndrome	Main name	Subtype of disorder
ORPHA:261584	5q22 microdeletion syndrome	Main name	Disorder
ORPHA:436003	5q23 microdeletion syndrome	Synonym	Disorder
ORPHA:314655	5q31.3 microdeletion syndrome	Synonym	Subtype of disorder
ORPHA:228415	5q35 microduplication syndrome	Main name	Disorder
ORPHA:96125	6p subtelomeric deletion syndrome	Synonym	Disorder
ORPHA:251046	6p22 microdeletion syndrome	Main name	Disorder
ORPHA:96125	6p25 microdeletion syndrome	Synonym	Disorder
ORPHA:99135	6-phosphogluconate dehydrogenase deficiency	Main name	Disorder
ORPHA:13	6-pyruvoyl-tetrahydropterin synthase deficiency	Main name	Subtype of disorder
ORPHA:75857	6q terminal deletion syndrome	Main name	Disorder
ORPHA:171829	6q16 microdeletion syndrome	Main name	Disorder
ORPHA:664404	6q25.1 microdeletion syndrome	Main name	Subtype of disorder
ORPHA:251056	6q25.2q25.3 microdeletion syndrome	Main name	Disorder
ORPHA:818	7-dehydrocholesterol reductase deficiency	Synonym	Disorder
ORPHA:314034	7p22.1 microduplication syndrome	Main name	Disorder
ORPHA:96121	7q11.23 microduplication syndrome	Main name	Disorder
ORPHA:251061	7q31 microdeletion syndrome	Main name	Disorder
ORPHA:459074	7q36.3 microduplication syndrome	Synonym	Disorder
ORPHA:96092	8p inverted duplication/deletion syndrome	Main name	Disorder
ORPHA:168953	8p11 myeloproliferative syndrome	Synonym	Disorder
ORPHA:251066	8p11.2 deletion syndrome	Main name	Disorder
ORPHA:251076	8p23.1 duplication syndrome	Main name	Disorder
ORPHA:251071	8p23.1 microdeletion syndrome	Main name	Disorder
ORPHA:228399	8q12 microduplication syndrome	Main name	Disorder
ORPHA:2496	8q13 microdeletion syndrome	Synonym	Disorder
ORPHA:284160	8q21.11 microdeletion syndrome	Main name	Disorder
ORPHA:178303	8q22.1 microdeletion syndrome	Main name	Disorder
ORPHA:508488	8q24.3 microdeletion syndrome	Main name	Disorder
ORPHA:261112	9p deletion syndrome	Synonym	Disorder
ORPHA:261112	9p- syndrome	Synonym	Disorder
ORPHA:324313	9p13 microdeletion syndrome	Main name	Disorder
ORPHA:96147	9q subtelomeric deletion syndrome	Synonym	Subtype of disorder
ORPHA:531151	9q21.13 microdeletion syndrome	Main name	Disorder
ORPHA:352665	9q21.3 microdeletion syndrome	Synonym	Subtype of disorder
ORPHA:401923	9q31.1q31.3 microdeletion syndrome	Main name	Disorder
ORPHA:495818	9q33.3q34.11 microdeletion syndrome	Main name	Disorder
ORPHA:96147	9qSTDS	Synonym	Subtype of disorder
ORPHA:689430	AA	Synonym	Disorder
ORPHA:85445	AA amyloidosis	Main name	Disorder
ORPHA:869	AAA syndrome	Synonym	Disorder
ORPHA:35708	AADC deficiency	Synonym	Disorder
ORPHA:91385	AAE	Synonym	Group of disorders
ORPHA:100055	AAE 2	Synonym	Subtype of disorder
ORPHA:100055	AAE II	Synonym	Subtype of disorder
ORPHA:1414	Aagenaes syndrome	Synonym	Disorder
ORPHA:53696	AAHD	Synonym	Disorder
ORPHA:541478	AAOCA	Synonym	Group of disorders
ORPHA:284460	AAOR	Synonym	Disorder
ORPHA:93560	AApoAI amyloidosis	Main name	Subtype of disorder
ORPHA:238269	AApoAII amyloidosis	Main name	Subtype of disorder
ORPHA:439232	AApoAIV amyloidosis	Main name	Disorder
ORPHA:915	Aarskog syndrome	Synonym	Disorder
ORPHA:1974	Aarskog-like syndrome	Synonym	Disorder
ORPHA:915	Aarskog-Scott syndrome	Main name	Disorder
ORPHA:916	Aase-Smith I syndrome	Synonym	Disorder
ORPHA:916	Aase-Smith syndrome	Main name	Disorder
ORPHA:156152	AAV	Synonym	Group of disorders
ORPHA:69663	ABCB4-related cholelithiasis	Synonym	Disorder
ORPHA:1456	Abdominal coarctation	Synonym	Disorder
ORPHA:696175	Abdominal cocoon syndrome	Synonym	Disorder
ORPHA:2970	Abdominal muscle deficiency syndrome	Synonym	Disorder
ORPHA:529799	ABE	Synonym	Disorder
ORPHA:800	Aberfeld syndrome	Synonym	Disorder
ORPHA:324723	ABeta amyloidosis, Arctic type	Main name	Subtype of disorder
ORPHA:100006	ABeta amyloidosis, Dutch type	Main name	Subtype of disorder
ORPHA:324718	ABeta amyloidosis, Flemish type	Synonym	Subtype of disorder
ORPHA:324708	ABeta amyloidosis, Iowa type	Main name	Subtype of disorder
ORPHA:324713	ABeta amyloidosis, Italian type	Main name	Subtype of disorder
ORPHA:324703	ABeta amyloidosis, Piedmont type	Synonym	Subtype of disorder
ORPHA:439246	ABeta2M amyloidosis	Main name	Group of disorders
ORPHA:85446	ABeta2Mwt amyloidosis	Synonym	Disorder
ORPHA:324718	ABetaA21G amyloidosis	Main name	Subtype of disorder
ORPHA:324718	ABetaA21G-related amyloidosis	Synonym	Subtype of disorder
ORPHA:324708	ABetaD23N amyloidosis	Synonym	Subtype of disorder
ORPHA:324723	ABetaE22G amyloidosis	Synonym	Subtype of disorder
ORPHA:324713	ABetaE22K amyloidosis	Synonym	Subtype of disorder
ORPHA:100006	ABetaE22Q amyloidosis	Synonym	Subtype of disorder
ORPHA:324703	ABetaL34V amyloidosis	Main name	Subtype of disorder
ORPHA:324703	ABetaL34V-related amyloidosis	Synonym	Subtype of disorder
ORPHA:14	Abetalipoproteinemia	Main name	Disorder
ORPHA:920	Ablepharon macrostomia syndrome	Main name	Disorder
ORPHA:99089	Abnormal number of coronary ostia	Main name	Disorder
ORPHA:99050	Abnormal origin of right or left pulmonary artery from the aorta	Main name	Disorder
ORPHA:1138	Abnormal origin of the pulmonary artery	Main name	Group of disorders
ORPHA:662721	Abnormally invasive placenta	Synonym	Disorder
ORPHA:1164	ABPA	Synonym	Disorder
ORPHA:97345	ABri amyloidosis	Main name	Subtype of disorder
ORPHA:921	Abruzzo-Erickson syndrome	Main name	Disorder
ORPHA:295000	ABS	Synonym	Disorder
ORPHA:69739	ABSD	Synonym	Disorder
ORPHA:2310	Absence deformity of leg-cataract syndrome	Main name	Disorder
ORPHA:99112	Absence of brachiocephalic vein	Synonym	Disorder
ORPHA:1658	Absence of dermatoglyphics-congenital milia syndrome	Synonym	Disorder
ORPHA:1658	Absence of fingerprints-congenital milia syndrome	Main name	Disorder
ORPHA:99112	Absence of innominate vein	Main name	Disorder
ORPHA:101206	Absence of pulmonary valve-Fallot tetralogy-absence of ductus arteriosus syndrome	Synonym	Disorder
ORPHA:980	Absence of the pulmonary artery	Main name	Disorder
ORPHA:99114	Absence of the superior caval vein	Synonym	Disorder
ORPHA:99114	Absence of the superior vena cava	Synonym	Disorder
ORPHA:99114	Absence of the SVC	Synonym	Disorder
ORPHA:180142	Absence of uterine body	Main name	Disorder
ORPHA:2985	Absent eyebrows and eyelashes-intellectual disability syndrome	Synonym	Disorder
ORPHA:85201	Absent patellae-scrotal hypoplasia-renal anomalies-facial dysmorphism-intellectual disability syndrome	Synonym	Disorder
ORPHA:982	Absent pulmonary valve syndrome	Synonym	Group of disorders
ORPHA:3016	Absent radius-anogenital anomalies syndrome	Main name	Disorder
ORPHA:2951	Absent thumb-short stature-immunodeficiency syndrome	Main name	Disorder
ORPHA:988	Absent tibia-polydactyly syndrome	Synonym	Disorder
ORPHA:3328	Absent tibia-polydactyly-arachnoid cyst syndrome	Main name	Disorder
ORPHA:225147	ABSN	Synonym	Disorder
ORPHA:624244	ACA	Synonym	Disorder
ORPHA:99901	ACAD9 deficiency	Synonym	Disorder
ORPHA:42	ACADM deficiency	Synonym	Disorder
ORPHA:26792	ACADS deficiency	Synonym	Disorder
ORPHA:945	Acalvaria	Main name	Disorder
ORPHA:79468	Acanthokeratolytic verrucous nevus	Main name	Subtype of disorder
ORPHA:300504	Acanthoma of the nail matrix	Synonym	Disorder
ORPHA:90301	Acanthosis nigricans-insulin resistance-muscle cramps-acral enlargement syndrome	Main name	Disorder
ORPHA:541507	ACAPA	Synonym	Disorder
ORPHA:926	Acatalasemia	Main name	Disorder
ORPHA:1501	ACC	Synonym	Disorder
ORPHA:2508	ACC-abnormal genitalia syndrome	Synonym	Disorder
ORPHA:561	Accelerated skeletal maturation-facial dysmorphism-failure to thrive syndrome	Synonym	Disorder
ORPHA:180182	Accessory breasts	Synonym	Disorder
ORPHA:99061	Accessory mitral valve tissue	Main name	Disorder
ORPHA:141096	Accessory nostril	Synonym	Disorder
ORPHA:674	Accessory pancreas	Main name	Disorder
ORPHA:95462	Accessory tricuspid valve tissue	Main name	Disorder
ORPHA:684752	ACD	Synonym	Disorder
ORPHA:1005	ACD-intellectual disability syndrome	Synonym	Disorder
ORPHA:210122	ACDMPV	Synonym	Disorder
ORPHA:100057	ACE inhibitor-related acquired angioedema	Synonym	Disorder
ORPHA:100057	ACEI-related acquired angioedema	Synonym	Disorder
ORPHA:529970	Acephalic spermatozoa syndrome	Synonym	Subtype of disorder
ORPHA:502444	ACER3-related early childhood-onset progressive leukodystrophy	Synonym	Disorder
ORPHA:48818	Aceruloplasminemia	Main name	Disorder
ORPHA:464458	Acetaminophen poisoning	Synonym	Disorder
ORPHA:99736	Acetazolamide-responsive congenital myotonia	Synonym	Disorder
ORPHA:99736	Acetazolamide-responsive myotonia	Main name	Disorder
ORPHA:2008	ACFS	Synonym	Disorder
ORPHA:930	Achalasia cardia	Synonym	Disorder
ORPHA:869	Achalasia-addisonianism-alacrima syndrome	Synonym	Disorder
ORPHA:929	Achalasia-microcephaly syndrome	Main name	Disorder
ORPHA:49382	ACHM	Synonym	Disorder
ORPHA:932	Achondrogenesis	Main name	Disorder
ORPHA:93299	Achondrogenesis type 1A	Main name	Subtype of disorder
ORPHA:93298	Achondrogenesis type 1B	Main name	Subtype of disorder
ORPHA:93296	Achondrogenesis type 2	Main name	Subtype of disorder
ORPHA:93299	Achondrogenesis, Houston-Harris type	Synonym	Subtype of disorder
ORPHA:93296	Achondrogenesis, Langer-Saldino type	Synonym	Subtype of disorder
ORPHA:93298	Achondrogenesis, Parenti-Fraccaro type	Synonym	Subtype of disorder
ORPHA:15	Achondroplasia	Main name	Disorder
ORPHA:935	Achondroplasia-SCID syndrome	Synonym	Disorder
ORPHA:935	Achondroplasia-severe combined immunodeficiency syndrome	Synonym	Disorder
ORPHA:935	Achondroplasia-Swiss type agammaglobulinemia syndrome	Synonym	Disorder
ORPHA:49382	Achromatopsia	Main name	Disorder
ORPHA:355	Acid beta-glucosidase deficiency	Synonym	Disorder
ORPHA:333	Acid ceramidase deficiency	Synonym	Disorder
ORPHA:618899	Acid sphingomyelinase deficiency	Main name	Group of disorders
ORPHA:424046	Acinar cell carcinoma of pancreas	Main name	Disorder
ORPHA:695131	Acinar cell cystadnoma	Synonym	Disorder
ORPHA:695131	Acinar cystic transformation of the pancreas	Main name	Disorder
ORPHA:40366	Acitretin/etretinate embryopathy	Main name	Disorder
ORPHA:79099	Ackerman dermatitis syndrome	Synonym	Disorder
ORPHA:2561	Ackerman fused molar roots syndrome	Synonym	Disorder
ORPHA:79099	Ackerman syndrome	Synonym	Disorder
ORPHA:247	ACM	Synonym	Group of disorders
ORPHA:51890	ACNES	Synonym	Disorder
ORPHA:252175	Acoustic neurilemoma	Synonym	Subtype of disorder
ORPHA:252175	Acoustic neurinoma	Synonym	Subtype of disorder
ORPHA:252175	Acoustic neuroma	Synonym	Subtype of disorder
ORPHA:65759	ACPS2	Synonym	Disorder
ORPHA:306431	Acquired adult-onset immunodeficiency	Synonym	Disorder
ORPHA:209013	Acquired amyloid peripheral neuropathy	Main name	Group of disorders
ORPHA:90065	Acquired aneurysmal subarachnoid hemorrhage	Main name	Disorder
ORPHA:91385	Acquired angioedema	Main name	Group of disorders
ORPHA:100056	Acquired angioedema type 1	Main name	Subtype of disorder
ORPHA:100055	Acquired angioedema type 2	Main name	Subtype of disorder
ORPHA:528663	Acquired angioedema with C1Inh deficiency	Main name	Disorder
ORPHA:100057	Acquired angioedema with normal C1 inhibitor	Synonym	Disorder
ORPHA:100057	Acquired angioedema with normal C1INH	Synonym	Disorder
ORPHA:91385	Acquired angioneurotic edema	Synonym	Group of disorders
ORPHA:100056	Acquired angioneurotic edema type 1	Synonym	Subtype of disorder
ORPHA:100055	Acquired angioneurotic edema type 2	Synonym	Subtype of disorder
ORPHA:528663	Acquired angioneurotic edema with C1 inhibitor deficiency	Synonym	Disorder
ORPHA:528663	Acquired angioneurotic edema with C1Inh deficiency	Synonym	Disorder
ORPHA:98506	Acquired anterior horn cell disease	Synonym	Group of disorders
ORPHA:95626	Acquired arginine vasopressin deficiency	Main name	Subtype of disorder
ORPHA:247242	Acquired ataxia	Main name	Group of disorders
ORPHA:91385	Acquired bradykinine-induced angioedema	Synonym	Group of disorders
ORPHA:91385	Acquired C1 inhibitor deficiency	Synonym	Group of disorders
ORPHA:95626	Acquired CDI	Synonym	Subtype of disorder
ORPHA:101963	Acquired chronic primary adrenal insufficiency	Main name	Group of disorders
ORPHA:454700	Acquired Creutzfeldt-Jakob disease	Main name	Group of disorders
ORPHA:228285	Acquired cutis laxa	Main name	Disorder
ORPHA:404514	Acquired cystic disease-associated renal cell carcinoma	Main name	Disorder
ORPHA:228218	Acquired dermis elastic tissue disorder	Main name	Group of disorders
ORPHA:228221	Acquired dermis elastic tissue disorder with decreased elastic tissue	Main name	Group of disorders
ORPHA:228224	Acquired dermis elastic tissue disorder with increased elastic tissue	Main name	Group of disorders
ORPHA:675597	Acquired elastotic haemangioma	Main name	Disorder
ORPHA:52662	Acquired embryofetopathy	Synonym	Group of disorders
ORPHA:46487	Acquired epidermolysis bullosa	Synonym	Disorder
ORPHA:98818	Acquired epileptic aphasia	Synonym	Disorder
ORPHA:599480	Acquired F8 deficiency	Synonym	Disorder
ORPHA:599485	Acquired F9 deficiency	Synonym	Disorder
ORPHA:599485	Acquired factor IX deficiency	Synonym	Disorder
ORPHA:599490	Acquired factor V deficiency	Main name	Disorder
ORPHA:599495	Acquired factor VII deficiency	Main name	Disorder
ORPHA:599480	Acquired factor VIII deficiency	Synonym	Disorder
ORPHA:599501	Acquired factor X deficiency	Main name	Disorder
ORPHA:599507	Acquired factor XI deficiency	Main name	Disorder
ORPHA:599513	Acquired factor XIII deficiency	Main name	Disorder
ORPHA:91136	Acquired Fanconi syndrome secondary to monoclonal gammopathy	Synonym	Disorder
ORPHA:79086	Acquired generalized lipodystrophy	Main name	Disorder
ORPHA:228247	Acquired Gronblad-Strandberg-Touraine syndrome	Synonym	Disorder
ORPHA:231401	Acquired HbH disease	Synonym	Disorder
ORPHA:231401	Acquired hemoglobin H disease	Synonym	Disorder
ORPHA:158041	Acquired hemophagocytic lymphohistiocytosis	Synonym	Group of disorders
ORPHA:158057	Acquired hemophagocytic lymphohistiocytosis associated with malignant disease	Main name	Disorder
ORPHA:599480	Acquired hemophilia A	Main name	Disorder
ORPHA:599485	Acquired hemophilia B	Main name	Disorder
ORPHA:576360	Acquired human prion disease	Main name	Group of disorders
ORPHA:2221	Acquired hypertrichosis lanuginosa	Main name	Disorder
ORPHA:26348	Acquired hypoprothrombinemia	Synonym	Disorder
ORPHA:689401	Acquired hypothalamic obesity	Main name	Disorder
ORPHA:454	Acquired ichthyosis	Main name	Disorder
ORPHA:75564	Acquired idiopathic sideroblastic anemia	Main name	Disorder
ORPHA:310050	Acquired immunodeficiency	Main name	Group of disorders
ORPHA:37559	Acquired kinky hair syndrome	Main name	Disorder
ORPHA:79086	Acquired lipoatrophic diabetes	Synonym	Disorder
ORPHA:98307	Acquired lipodystrophy	Main name	Group of disorders
ORPHA:464453	Acquired methemoglobinemia	Main name	Disorder
ORPHA:91136	Acquired monoclonal Ig light chain-associated Fanconi syndrome	Main name	Disorder
ORPHA:91136	Acquired monoclonal immunoglobulin light chain-associated Fanconi syndrome	Synonym	Disorder
ORPHA:98506	Acquired motor neuron disease	Main name	Group of disorders
ORPHA:589	Acquired myasthenia	Synonym	Disorder
ORPHA:95626	Acquired neurogenic diabetes insipidus	Synonym	Subtype of disorder
ORPHA:98494	Acquired neuromuscular junction disease	Main name	Group of disorders
ORPHA:178996	Acquired neutropenia	Main name	Group of disorders
ORPHA:91385	Acquired non histamine-induced angioedema	Synonym	Group of disorders
ORPHA:79087	Acquired partial lipodystrophy	Main name	Disorder
ORPHA:221114	Acquired peripheral movement disorder	Main name	Group of disorders
ORPHA:182086	Acquired peripheral neuropathy	Main name	Group of disorders
ORPHA:95502	Acquired pituitary hormone deficiency	Main name	Group of disorders
ORPHA:314697	Acquired porencephaly	Main name	Subtype of disorder
ORPHA:729	Acquired primary erythrocytosis	Synonym	Disorder
ORPHA:26348	Acquired prothrombin deficiency	Main name	Disorder
ORPHA:228247	Acquired pseudoxanthoma elasticum	Main name	Disorder
ORPHA:49566	Acquired purpura fulminans	Main name	Disorder
ORPHA:228247	Acquired PXE	Synonym	Disorder
ORPHA:206575	Acquired rippling muscle disease	Synonym	Disorder
ORPHA:485275	Acquired schizencephaly	Main name	Subtype of disorder
ORPHA:238547	Acquired secondary erythrocytosis	Synonym	Group of disorders
ORPHA:238547	Acquired secondary polycythemia	Main name	Group of disorders
ORPHA:208984	Acquired sensory ganglionopathy	Main name	Group of disorders
ORPHA:208984	Acquired sensory neuronopathy	Synonym	Group of disorders
ORPHA:206638	Acquired skeletal muscle disease	Main name	Group of disorders
ORPHA:93585	Acquired thrombotic thrombocytopenic purpura	Synonym	Subtype of disorder
ORPHA:93585	Acquired TTP	Synonym	Subtype of disorder
ORPHA:99147	Acquired von Willebrand disease	Synonym	Disorder
ORPHA:99147	Acquired von Willebrand syndrome	Main name	Disorder
ORPHA:97360	Acral dysostosis with facial and genital abnormalities	Synonym	Disorder
ORPHA:263534	Acral peeling skin syndrome	Main name	Disorder
ORPHA:90396	Acral persistent papular mucinosis	Main name	Disorder
ORPHA:263534	Acral PSS	Synonym	Disorder
ORPHA:281127	Acral self-healing collodion baby	Main name	Disorder
ORPHA:281127	Acral SHCB	Synonym	Disorder
ORPHA:36	Acrocallosal syndrome	Main name	Disorder
ORPHA:63446	Acrocapitofemoral dysplasia	Main name	Disorder
ORPHA:2008	Acrocardiofacial syndrome	Main name	Disorder
ORPHA:221054	Acrocephalopolydactylous dysplasia	Synonym	Disorder
ORPHA:221054	Acrocephalopolydactyly	Main name	Disorder
ORPHA:65759	Acrocephalopolysyndactyly type 2	Synonym	Disorder
ORPHA:87	Acrocephalosyndactyly type 1	Synonym	Disorder
ORPHA:794	Acrocephalosyndactyly type 3	Synonym	Disorder
ORPHA:710	Acrocephalosyndactyly type 5	Synonym	Disorder
ORPHA:949	Acrocraniofacial dysostosis	Main name	Disorder
ORPHA:163931	Acrodermatitis continua of Hallopeau	Main name	Disorder
ORPHA:37	Acrodermatitis enteropathica	Main name	Disorder
ORPHA:37	Acrodermatitis enteropathica, zinc deficiency type	Synonym	Disorder
ORPHA:978	Acro-dermato-ungual-lacrimal-tooth syndrome	Synonym	Disorder
ORPHA:950	Acrodysostosis	Main name	Disorder
ORPHA:950	Acrodysostosis with or without multiple hormonal resistance	Synonym	Disorder
ORPHA:950	Acrodysplasia	Synonym	Disorder
ORPHA:2956	Acrodysplasia scoliosis	Main name	Disorder
ORPHA:364574	Acrofacial dysostosis	Main name	Group of disorders
ORPHA:1786	Acrofacial dysostosis, Catania type	Main name	Disorder
ORPHA:246	Acrofacial dysostosis, Genee-Wiedemann type	Synonym	Disorder
ORPHA:64542	Acrofacial dysostosis, Kennedy-Teebi type	Main name	Disorder
ORPHA:1787	Acrofacial dysostosis, Palagonia type	Main name	Disorder
ORPHA:1788	Acrofacial dysostosis, Rodríguez type	Main name	Disorder
ORPHA:952	Acrofacial dysostosis, Weyers type	Main name	Disorder
ORPHA:1784	Acrofrontofacionasal dysostosis	Main name	Disorder
ORPHA:2211	Acrofrontofacionasal dysostosis type 2	Synonym	Disorder
ORPHA:2211	Acrofrontofacionasal syndrome type 2	Synonym	Disorder
ORPHA:2500	Acrogeria	Main name	Disorder
ORPHA:2500	Acrogeria, Gottron type	Synonym	Disorder
ORPHA:79356	Acrokeratoderma	Main name	Group of disorders
ORPHA:38	Acrokeratoelastoidosis of Costa	Main name	Disorder
ORPHA:166113	Acrokeratosis of Bazex	Synonym	Disorder
ORPHA:166113	Acrokeratosis paraneoplastica	Synonym	Disorder
ORPHA:166113	Acrokeratosis paraneoplastica of Bazex	Synonym	Disorder
ORPHA:79151	Acrokeratosis verruciformis of Hopf	Main name	Disorder
ORPHA:963	Acromegaly	Main name	Disorder
ORPHA:39	Acromelanosis	Main name	Disorder
ORPHA:93436	Acromelic dysplasia	Main name	Group of disorders
ORPHA:1827	Acromelic frontonasal dysostosis	Synonym	Disorder
ORPHA:1827	Acromelic frontonasal dysplasia	Main name	Disorder
ORPHA:968	Acromesomelic dwarfism	Synonym	Disorder
ORPHA:93437	Acromesomelic dysplasia	Main name	Group of disorders
ORPHA:2098	Acromesomelic dysplasia, Grebe type	Main name	Disorder
ORPHA:968	Acromesomelic dysplasia, Hunter-Thompson type	Main name	Disorder
ORPHA:40	Acromesomelic dysplasia, Maroteaux type	Main name	Disorder
ORPHA:93382	Acromesomelic dysplasia, Osebold-Remondini type	Synonym	Disorder
ORPHA:2500	Acrometageria	Synonym	Disorder
ORPHA:969	Acromicric dysplasia	Main name	Disorder
ORPHA:955	Acroosteolysis dominant type	Synonym	Disorder
ORPHA:955	Acroosteolysis with osteoporosis and changes in skull and mandible	Synonym	Disorder
ORPHA:363665	Acroosteolysis-keloid-like lesions-premature aging syndrome	Main name	Disorder
ORPHA:2980	Acrootoocular syndrome	Main name	Disorder
ORPHA:85203	Acropectoral syndrome	Main name	Disorder
ORPHA:957	Acropectorovertebral dysplasia	Main name	Disorder
ORPHA:41	Acropigmentation of Dohi	Synonym	Disorder
ORPHA:1133	Acrorenal defect-ectodermal dysplasia-diabetes syndrome	Synonym	Disorder
ORPHA:971	Acrorenal syndrome	Main name	Disorder
ORPHA:958	Acro-renal-mandibular syndrome	Main name	Disorder
ORPHA:959	Acro-renal-ocular syndrome	Main name	Disorder
ORPHA:85203	ACRP syndrome	Synonym	Disorder
ORPHA:36	ACS	Synonym	Disorder
ORPHA:87	ACS1	Synonym	Disorder
ORPHA:794	ACS3	Synonym	Disorder
ORPHA:710	ACS5	Synonym	Disorder
ORPHA:674653	ACTB-AST	Synonym	Disorder
ORPHA:99892	ACTH-dependent CS	Synonym	Group of disorders
ORPHA:99892	ACTH-dependent Cushing syndrome	Main name	Group of disorders
ORPHA:98904	Actin myopathy	Synonym	Disorder
ORPHA:254395	Actinic lichen planus	Main name	Disorder
ORPHA:254395	Actinic LP	Synonym	Disorder
ORPHA:330061	Actinic prurigo	Main name	Disorder
ORPHA:330064	Actinic reticuloid	Synonym	Disorder
ORPHA:457095	Actinomycosis	Main name	Disorder
ORPHA:674653	Actinomyopathy-associated syndromic thrombocytopenia	Main name	Disorder
ORPHA:163696	Action myoclonus-renal failure syndrome	Main name	Disorder
ORPHA:397596	Activated p110-delta syndrome	Synonym	Group of disorders
ORPHA:693661	Activated p110delta syndrome, type 1	Synonym	Disorder
ORPHA:693681	Activated p110delta syndrome, type 2	Synonym	Disorder
ORPHA:693681	Activated phosphoinositide 3-kinase delta syndrome type 2	Synonym	Disorder
ORPHA:693661	Activated phosphoinositide 3-kinase delta syndrome-1	Synonym	Disorder
ORPHA:397596	Activated PI3K-delta syndrome	Main name	Group of disorders
ORPHA:693661	Activated PI3K-delta syndrome 1	Main name	Disorder
ORPHA:693681	Activated PI3K-delta syndrome 2	Main name	Disorder
ORPHA:688543	Activated Rac2 defect	Synonym	Disorder
ORPHA:688543	Activated RAC2-associated severe combined immunodeficiency	Synonym	Disorder
ORPHA:101089	Activation-induced cytidine deaminase deficiency	Synonym	Subtype of disorder
ORPHA:73423	Acute ackee fruit intoxication	Main name	Disorder
ORPHA:95409	Acute adrenal failure	Synonym	Disorder
ORPHA:95409	Acute adrenal insufficiency	Main name	Disorder
ORPHA:95409	Acute adrenocortical insufficiency	Synonym	Disorder
ORPHA:207038	Acute and subacute inflammatory demyelinating polyneuropathy	Main name	Group of disorders
ORPHA:207038	Acute and subacute inflammatory demyelinating polyradiculoneuropathy	Synonym	Group of disorders
ORPHA:284460	Acute annular outer retinopathy	Main name	Disorder
ORPHA:86849	Acute basophilic leukemia	Main name	Disorder
ORPHA:225147	Acute bilateral striatal necrosis	Synonym	Disorder
ORPHA:529799	Acute bilirubin encephalopathy	Main name	Disorder
ORPHA:2901	Acute brachial plexus neuritis	Synonym	Disorder
ORPHA:624244	Acute cerebellar ataxia	Synonym	Disorder
ORPHA:83597	Acute demyelinating encephalomyelitis	Synonym	Disorder
ORPHA:83597	Acute disseminated encephalitis	Synonym	Disorder
ORPHA:83597	Acute disseminated encephalomyelitis	Main name	Disorder
ORPHA:592894	Acute disseminated encephalomyelitis with anti-MOG antibodies	Main name	Subtype of disorder
ORPHA:592894	Acute disseminated encephalomyelitis with anti-myelin oligodendrocyte glycoprotein antibodies	Synonym	Subtype of disorder
ORPHA:592900	Acute disseminated encephalomyelitis without anti-MOG antibodies	Main name	Subtype of disorder
ORPHA:592900	Acute disseminated encephalomyelitis without anti-myelin oligodendrocyte glycoprotein antibodies	Synonym	Subtype of disorder
ORPHA:163703	Acute encephalitis with refractory repetitive partial seizures	Synonym	Disorder
ORPHA:363549	Acute encephalopathy with biphasic seizures and late reduced diffusion	Main name	Disorder
ORPHA:363567	Acute encephalopathy with inflammation-mediated status epilepticus	Main name	Group of disorders
ORPHA:279888	Acute endophthalmitis	Main name	Subtype of disorder
ORPHA:318	Acute erythroid leukemia	Main name	Disorder
ORPHA:243367	Acute fatty liver of pregnancy	Main name	Disorder
ORPHA:3243	Acute febrile neutrophilic dermatosis	Synonym	Disorder
ORPHA:623801	Acute flaccid myelitis	Main name	Disorder
ORPHA:293173	Acute generalized exanthematous pustulosis	Main name	Disorder
ORPHA:99920	Acute graft versus host disease	Main name	Subtype of disorder
ORPHA:90062	Acute hepatic failure	Synonym	Disorder
ORPHA:95157	Acute hepatic porphyria	Main name	Group of disorders
ORPHA:98916	Acute idiopathic demyelinating polyneuropathy	Synonym	Disorder
ORPHA:363549	Acute infantile encephalopathy predominantly affecting the frontal lobes	Synonym	Disorder
ORPHA:217371	Acute infantile liver failure due to synthesis defect of mitochondrial DNA-encoded proteins	Synonym	Disorder
ORPHA:217371	Acute infantile liver failure due to synthesis defect of mtDNA-encoded proteins	Main name	Disorder
ORPHA:466794	Acute infantile liver failure-cerebellar ataxia-peripheral sensory motor neuropathy syndrome	Main name	Disorder
ORPHA:370088	Acute infantile liver failure-multisystemic involvement syndrome	Main name	Disorder
ORPHA:309178	Acute infantile Tay-Sachs disease	Synonym	Subtype of disorder
ORPHA:98916	Acute inflammatory demyelinating polyradiculoneuropathy	Main name	Disorder
ORPHA:98916	Acute inflammatory polyneuropathy	Synonym	Disorder
ORPHA:79276	Acute intermittent porphyria	Main name	Disorder
ORPHA:79126	Acute interstitial pneumonia	Main name	Disorder
ORPHA:79126	Acute interstitial pneumonitis	Synonym	Disorder
ORPHA:73423	Acute intoxication by Blighia sapida	Synonym	Disorder
ORPHA:529799	Acute kernicterus	Synonym	Disorder
ORPHA:86851	Acute leukemia of ambiguous lineage	Main name	Group of disorders
ORPHA:86851	Acute leukemia of indeterminate lineage	Synonym	Group of disorders
ORPHA:90062	Acute liver failure	Main name	Disorder
ORPHA:178320	Acute lung injury	Main name	Disorder
ORPHA:513	Acute lymphoblastic leukemia	Main name	Group of disorders
ORPHA:513	Acute lymphoblastic leukemia/lymphoma	Synonym	Group of disorders
ORPHA:513	Acute lymphocytic leukemia	Synonym	Group of disorders
ORPHA:488239	Acute macular neuroretinopathy	Main name	Disorder
ORPHA:566393	Acute mast cell leukemia	Main name	Subtype of disorder
ORPHA:566393	Acute MCL	Synonym	Subtype of disorder
ORPHA:518	Acute megakaryoblastic leukemia	Main name	Disorder
ORPHA:662934	Acute megakaryoblastic leukemia in adult	Main name	Subtype of disorder
ORPHA:99887	Acute megakaryoblastic leukemia in children with Down syndrome	Main name	Subtype of disorder
ORPHA:99887	Acute megakaryoblastic leukemia in children with trisomy 21	Synonym	Subtype of disorder
ORPHA:329469	Acute megakaryoblastic leukemia in children without Down syndrome	Main name	Subtype of disorder
ORPHA:329469	Acute megakaryoblastic leukemia in children without trisomy 21	Synonym	Subtype of disorder
ORPHA:518	Acute megakaryocytic leukemia	Synonym	Disorder
ORPHA:662934	Acute megakaryocytic leukemia in adult	Synonym	Subtype of disorder
ORPHA:514	Acute monoblastic or monocytic leukemia	Synonym	Disorder
ORPHA:514	Acute monoblastic/monocytic leukemia	Main name	Disorder
ORPHA:98917	Acute motor and sensory axonal neuropathy	Main name	Disorder
ORPHA:98918	Acute motor axonal neuropathy	Main name	Disorder
ORPHA:98917	Acute motor-sensory axonal GBS	Synonym	Disorder
ORPHA:98917	Acute motor-sensory axonal Guillain-Barré syndrome	Synonym	Disorder
ORPHA:228157	Acute multiple sclerosis, Marburg type	Synonym	Disorder
ORPHA:228157	Acute multiple sclerosis, Marburg variant	Synonym	Disorder
ORPHA:520	Acute myeloblastic leukemia 3	Synonym	Disorder
ORPHA:98833	Acute myeloblastic leukemia M1	Synonym	Disorder
ORPHA:98834	Acute myeloblastic leukemia M2	Synonym	Disorder
ORPHA:98834	Acute myeloblastic leukemia with maturation	Main name	Disorder
ORPHA:98833	Acute myeloblastic leukemia without maturation	Main name	Disorder
ORPHA:86843	Acute myelodysplasia with myelofibrosis	Synonym	Disorder
ORPHA:86843	Acute myelofibrosis	Synonym	Disorder
ORPHA:519	Acute myelogenous leukemia	Synonym	Group of disorders
ORPHA:86845	Acute myeloid leukaemia with myelodysplasia-related features	Main name	Disorder
ORPHA:519	Acute myeloid leukemia	Main name	Group of disorders
ORPHA:102379	Acute myeloid leukemia and myelodysplastic syndromes related to alkylating agent	Main name	Disorder
ORPHA:164726	Acute myeloid leukemia and myelodysplastic syndromes related to radiation	Main name	Disorder
ORPHA:102381	Acute myeloid leukemia and myelodysplastic syndromes related to topoisomerase type 2 inhibitor	Main name	Disorder
ORPHA:318	Acute myeloid leukemia M6	Synonym	Disorder
ORPHA:518	Acute myeloid leukemia M7	Synonym	Disorder
ORPHA:662934	Acute myeloid leukemia M7 in adult	Synonym	Subtype of disorder
ORPHA:98831	Acute myeloid leukemia with 11q23 abnormalities	Main name	Disorder
ORPHA:98829	Acute myeloid leukemia with abnormal bone marrow eosinophils inv(16)(p13q22) or t(16;16)(p13;q22)	Main name	Disorder
ORPHA:319480	Acute myeloid leukemia with CEBPA somatic mutations	Main name	Disorder
ORPHA:402020	Acute myeloid leukemia with inv(3)(q21q26.2) or t(3;3)(q21;q26.2)	Main name	Disorder
ORPHA:98832	Acute myeloid leukemia with minimal differentiation	Main name	Disorder
ORPHA:86845	Acute myeloid leukemia with multilineage dysplasia	Synonym	Disorder
ORPHA:402026	Acute myeloid leukemia with NPM1 somatic mutations	Main name	Disorder
ORPHA:98277	Acute myeloid leukemia with recurrent genetic anomaly	Main name	Group of disorders
ORPHA:520	Acute myeloid leukemia with t(15;17)(q22;q12);(PML/RARalpha) and variants	Synonym	Disorder
ORPHA:402014	Acute myeloid leukemia with t(6;9)(p23;q34)	Main name	Disorder
ORPHA:370026	Acute myeloid leukemia with t(8;16)(p11;p13) translocation	Main name	Disorder
ORPHA:102724	Acute myeloid leukemia with t(8;21)(q22;q22) translocation	Main name	Disorder
ORPHA:402017	Acute myeloid leukemia with t(9;11)(p22;q23)	Main name	Disorder
ORPHA:585867	Acute myeloid leukemia with t(9;22)(q34.1;q11.2)	Main name	Disorder
ORPHA:98835	Acute myeloid leukemia, minimal differentiation, FAB M0	Synonym	Disorder
ORPHA:517	Acute myelomonocytic leukemia	Main name	Disorder
ORPHA:263524	Acute necrotizing encephalopathy of childhood	Main name	Disorder
ORPHA:247546	Acute neonatal citrullinemia type 1	Synonym	Subtype of disorder
ORPHA:247546	Acute neonatal citrullinemia type I	Main name	Subtype of disorder
ORPHA:77260	Acute neuronopathic Gaucher disease	Synonym	Subtype of disorder
ORPHA:163703	Acute non-herpetic encephalitis with severe refractory status epilepticus	Synonym	Disorder
ORPHA:35889	Acute opioid intoxication	Main name	Disorder
ORPHA:231457	Acute panautonomic GBS	Synonym	Disorder
ORPHA:231457	Acute panautonomic Guillain-Barré syndrome	Synonym	Disorder
ORPHA:231457	Acute panautonomic neuropathy	Synonym	Disorder
ORPHA:231457	Acute pandysautonomia	Main name	Disorder
ORPHA:86843	Acute panmyelosis with myelofibrosis	Main name	Disorder
ORPHA:90064	Acute peripheral arterial occlusion	Main name	Disorder
ORPHA:43119	Acute poisoning by drugs with membrane-stabilizing effect	Main name	Disorder
ORPHA:624244	Acute postinfectious cerebellar ataxia	Synonym	Disorder
ORPHA:520	Acute promyelocytic leukemia	Main name	Disorder
ORPHA:98918	Acute pure motor GBS	Synonym	Disorder
ORPHA:98918	Acute pure motor Guillain-Barré syndrome	Synonym	Disorder
ORPHA:231450	Acute pure sensory GBS	Synonym	Disorder
ORPHA:231450	Acute pure sensory Guillain-Barré syndrome	Synonym	Disorder
ORPHA:231450	Acute pure sensory neuropathy	Main name	Disorder
ORPHA:454831	Acute radiation sickness	Synonym	Disorder
ORPHA:454831	Acute radiation syndrome	Main name	Disorder
ORPHA:615964	Acute reversible leukoencephalopathy due to SLC13A3 deficiency	Synonym	Disorder
ORPHA:615964	Acute reversible leukoencephalopathy due to sodium-dependent dicarboxylate transporter deficiency	Synonym	Disorder
ORPHA:615964	Acute reversible leukoencephalopathy with increased urinary alpha-ketoglutarate	Main name	Disorder
ORPHA:3099	Acute rheumatic fever	Synonym	Disorder
ORPHA:231466	Acute sensory ataxic GBS	Synonym	Disorder
ORPHA:231466	Acute sensory ataxic Guillain-Barré syndrome	Synonym	Disorder
ORPHA:231466	Acute sensory ataxic neuropathy	Main name	Disorder
ORPHA:139417	Acute transverse myelitis	Main name	Disorder
ORPHA:592873	Acute transverse myelitis with anti-MOG antibodies	Main name	Subtype of disorder
ORPHA:592873	Acute transverse myelitis with anti-myelin oligodendrocyte glycoprotein antibodies	Synonym	Subtype of disorder
ORPHA:43117	Acute tricyclic antidepressant poisoning	Main name	Disorder
ORPHA:98835	Acute undifferentiated leukemia	Main name	Disorder
ORPHA:284454	Acute zonal occult outer retinopathy	Main name	Disorder
ORPHA:137754	ACY1D	Synonym	Disorder
ORPHA:141	ACY2 deficiency	Synonym	Disorder
ORPHA:99901	Acyl-CoA dehydrogenase 9 deficiency	Main name	Disorder
ORPHA:309120	Acyl-CoA dehydrogenase deficiency	Main name	Group of disorders
ORPHA:100008	ACys amyloidosis	Main name	Subtype of disorder
ORPHA:99736	ACZ-responsive congenital myotonia	Synonym	Disorder
ORPHA:99736	ACZ-responsive myotonia	Synonym	Disorder
ORPHA:656313	AD CID due to partial GP130 deficiency	Synonym	Disorder
ORPHA:656313	AD CID due to partial IL6ST deficiency	Synonym	Disorder
ORPHA:93608	AD dRTA	Synonym	Subtype of disorder
ORPHA:428	AD hypocalcemia	Synonym	Subtype of disorder
ORPHA:166100	AD OSMED	Synonym	Disorder
ORPHA:314889	AD pRTA	Synonym	Subtype of disorder
ORPHA:277	ADA deficiency	Synonym	Disorder
ORPHA:404553	ADA2 deficiency	Synonym	Disorder
ORPHA:216796	Adair-Dighton syndrome	Synonym	Subtype of disorder
ORPHA:55881	Adamantinoma	Main name	Disorder
ORPHA:55881	Adamantinoma of long bones	Synonym	Disorder
ORPHA:974	Adams-Oliver syndrome	Main name	Disorder
ORPHA:97346	ADan amyloidosis	Main name	Subtype of disorder
ORPHA:88619	ADANE	Synonym	Disorder
ORPHA:694356	ADAR1-related hereditary spastic paraplegia	Synonym	Disorder
ORPHA:694356	ADAR-related hereditary spastic paraplegia	Main name	Disorder
ORPHA:99	ADCA	Synonym	Group of disorders
ORPHA:94145	ADCA1	Synonym	Group of disorders
ORPHA:208508	ADCA2	Synonym	Group of disorders
ORPHA:94148	ADCA3	Synonym	Group of disorders
ORPHA:94149	ADCA4	Synonym	Group of disorders
ORPHA:314404	ADCA-DN syndrome	Synonym	Disorder
ORPHA:94145	ADCAI	Synonym	Group of disorders
ORPHA:208508	ADCAII	Synonym	Group of disorders
ORPHA:94148	ADCAIII	Synonym	Group of disorders
ORPHA:94149	ADCAIV	Synonym	Group of disorders
ORPHA:656912	AD-CID due to ERBIN deficiency	Synonym	Disorder
ORPHA:90348	ADCL	Synonym	Disorder
ORPHA:86814	ADCME	Synonym	Disorder
ORPHA:169189	AD-CNM	Synonym	Disorder
ORPHA:85138	Addison disease	Main name	Disorder
ORPHA:95409	Addisonian crisis	Synonym	Disorder
ORPHA:2953	Adducted thumb-clubfoot syndrome	Synonym	Disorder
ORPHA:2952	Adducted thumbs-arthrogryposis syndrome, Christian type	Main name	Disorder
ORPHA:101046	ADEAF	Synonym	Disorder
ORPHA:83597	ADEM	Synonym	Disorder
ORPHA:592894	ADEM with anti-MOG antibodies	Synonym	Subtype of disorder
ORPHA:976	Adenine phosphoribosyltransferase deficiency	Main name	Disorder
ORPHA:213504	Adenocarcinoma of ovary	Main name	Disorder
ORPHA:424016	Adenocarcinoma of the anal canal	Main name	Disorder
ORPHA:213772	Adenocarcinoma of the cervix uteri	Main name	Disorder
ORPHA:99976	Adenocarcinoma of the esophagus and the gastroesophageal junction	Synonym	Disorder
ORPHA:424991	Adenocarcinoma of the gallbladder and EBT	Synonym	Disorder
ORPHA:424991	Adenocarcinoma of the gallbladder and extrahepatic biliary tract	Main name	Disorder
ORPHA:424943	Adenocarcinoma of the liver and IBT	Synonym	Disorder
ORPHA:424943	Adenocarcinoma of the liver and intrahepatic biliary tract	Main name	Disorder
ORPHA:99976	Adenocarcinoma of the oesophagus and oesophagogastric junction	Main name	Disorder
ORPHA:363478	Adenocarcinoma of the paratestis	Synonym	Disorder
ORPHA:398053	Adenocarcinoma of the penis	Main name	Disorder
ORPHA:104075	Adenocarcinoma of the small bowel	Synonym	Disorder
ORPHA:104075	Adenocarcinoma of the small intestine	Main name	Disorder
ORPHA:494454	Adenocarcinoma of the vulva	Synonym	Subtype of disorder
ORPHA:95512	Adenohypophysitis	Main name	Disorder
ORPHA:689430	Adenoid ameloblastoma	Main name	Disorder
ORPHA:213828	Adenoid basal carcinoma of the cervix uteri	Main name	Disorder
ORPHA:213823	Adenoid cystic carcinoma of the cervix uteri	Main name	Disorder
ORPHA:93292	Adenoma of pancreas	Main name	Disorder
ORPHA:675976	Adenomatoid tumour of the peritoneum	Main name	Disorder
ORPHA:675814	Adenomatoid tumour of the pleura	Main name	Disorder
ORPHA:26790	Adenomucinosis	Synonym	Disorder
ORPHA:213792	Adenosarcoma of the cervix uteri	Main name	Disorder
ORPHA:213600	Adenosarcoma of the corpus uteri	Main name	Disorder
ORPHA:404553	Adenosine deaminase 2 deficiency	Synonym	Disorder
ORPHA:45	Adenosine monophosphate deaminase deficiency	Main name	Disorder
ORPHA:28	Adenosylcobalamin deficiency	Synonym	Disorder
ORPHA:91127	Adenovirus infection in immunocompromised patients	Main name	Disorder
ORPHA:46	Adenylosuccinase deficiency	Synonym	Disorder
ORPHA:46	Adenylosuccinate lyase deficiency	Main name	Disorder
ORPHA:482601	Adenylosuccinate synthetase-like 1-related distal myopathy	Main name	Disorder
ORPHA:645626	Adermatopathic dermatomyositis	Main name	Subtype of disorder
ORPHA:1810	AD-HED	Synonym	Subtype of disorder
ORPHA:137817	Adhesive arachnoiditis	Synonym	Disorder
ORPHA:2314	AD-HIES due to STAT3 deficiency	Synonym	Disorder
ORPHA:89937	ADHR	Synonym	Disorder
ORPHA:454718	Adie syndrome	Synonym	Disorder
ORPHA:36397	Adiposalgia	Synonym	Disorder
ORPHA:36397	Adipose tissue rheumatism	Synonym	Disorder
ORPHA:98908	Adipose triglyceride lipase deficiency	Synonym	Disorder
ORPHA:36397	Adiposis dolorosa	Main name	Disorder
ORPHA:289290	ADK hypermethioninemia	Synonym	Disorder
ORPHA:99027	ADLD	Synonym	Disorder
ORPHA:101046	ADLTE	Synonym	Disorder
ORPHA:98784	ADNFLE	Synonym	Disorder
ORPHA:329211	ADNIV	Synonym	Disorder
ORPHA:404448	ADNP syndrome	Main name	Disorder
ORPHA:700160	ADNP-related blepharophimosis-intellectual disability syndrome	Main name	Disorder
ORPHA:404448	ADNP-related syndromic intellectual disability-autism spectrum disorder	Synonym	Disorder
ORPHA:98672	ADOA	Synonym	Group of disorders
ORPHA:1215	ADOA+	Synonym	Disorder
ORPHA:1544	Adolescent benign focal crisis	Synonym	Disorder
ORPHA:98260	Adolescent-onset epilepsy syndrome	Main name	Group of disorders
ORPHA:2924	ADPCLD	Synonym	Disorder
ORPHA:101046	ADPEAF	Synonym	Disorder
ORPHA:254892	adPEO	Synonym	Disorder
ORPHA:730	ADPKD	Synonym	Disorder
ORPHA:95409	Adrenal crisis	Synonym	Disorder
ORPHA:647758	Adrenal CS	Synonym	Group of disorders
ORPHA:647758	Adrenal Cushing syndrome	Main name	Group of disorders
ORPHA:595337	Adrenal hypoplasia congenita	Main name	Group of disorders
ORPHA:869	Adrenal insufficiency-achalasia-alacrima syndrome	Synonym	Disorder
ORPHA:100091	Adrenal/paraganglial tumor	Main name	Group of disorders
ORPHA:1501	Adrenocortical carcinoma	Main name	Disorder
ORPHA:231625	Adrenocortical carcinoma with pure aldosterone hypersecretion	Main name	Disorder
ORPHA:95409	Adrenocortical crisis	Synonym	Disorder
ORPHA:99889	Adrenocorticotropic hormone secretion syndrome	Synonym	Disorder
ORPHA:99892	Adrenocorticotropic hormone-dependent Cushing syndrome	Synonym	Group of disorders
ORPHA:181412	Adrenogenital syndrome	Main name	Group of disorders
ORPHA:139399	Adrenomyeloneuropathy	Main name	Subtype of disorder
ORPHA:977	Adrenomyodystrophy	Main name	Disorder
ORPHA:228169	ADSD	Synonym	Disorder
ORPHA:46	ADSL deficiency	Synonym	Disorder
ORPHA:316235	AD-SPAX	Synonym	Group of disorders
ORPHA:447753	AD-SPG9A	Synonym	Disorder
ORPHA:447757	AD-SPG9B	Synonym	Disorder
ORPHA:482601	ADSSL1-related distal myopathy	Synonym	Disorder
ORPHA:34149	ADTKD	Synonym	Disorder
ORPHA:93111	ADTKD-HNF1B	Synonym	Subtype of disorder
ORPHA:88949	ADTKD-MUC1	Synonym	Subtype of disorder
ORPHA:217330	ADTKD-REN	Synonym	Subtype of disorder
ORPHA:88950	ADTKD-UMOD	Synonym	Subtype of disorder
ORPHA:70578	Adult acute respiratory distress syndrome	Main name	Disorder
ORPHA:70578	Adult ARDS	Synonym	Disorder
ORPHA:157846	Adult basal ganglia disease	Synonym	Disorder
ORPHA:874	Adult cardiac tumor	Synonym	Disorder
ORPHA:2688	Adult chronic idiopathic neutropenia	Synonym	Disorder
ORPHA:699745	Adult CLN1 disease	Main name	Subtype of disorder
ORPHA:699812	Adult CLN5 disease	Main name	Subtype of disorder
ORPHA:700477	Adult CLN6 disease	Main name	Subtype of disorder
ORPHA:221	Adult dermatomyositis	Synonym	Disorder
ORPHA:2666	Adult familial nephronophthisis-spastic quadriparesia syndrome	Main name	Disorder
ORPHA:210159	Adult HCC	Synonym	Disorder
ORPHA:874	Adult heart tumor	Synonym	Disorder
ORPHA:210159	Adult hepatocellular carcinoma	Main name	Disorder
ORPHA:247676	Adult hypophosphatasia	Main name	Subtype of disorder
ORPHA:2688	Adult idiopathic neutropenia	Main name	Disorder
ORPHA:178487	Adult intestinal botulism	Main name	Subtype of disorder
ORPHA:178487	Adult intestinal colonization botulism	Synonym	Subtype of disorder
ORPHA:178487	Adult intestinal toxemia botulism	Synonym	Subtype of disorder
ORPHA:178487	Adult intestinal toxin-mediated botulism	Synonym	Subtype of disorder
ORPHA:206448	Adult Krabbe disease	Main name	Subtype of disorder
ORPHA:699745	Adult neuronal ceroid lipofuscinosis type 1	Synonym	Subtype of disorder
ORPHA:699812	Adult neuronal ceroid lipofuscinosis type 5	Synonym	Subtype of disorder
ORPHA:700477	Adult neuronal ceroid lipofuscinosis type 6	Synonym	Subtype of disorder
ORPHA:247676	Adult phosphoethanolaminuria	Synonym	Subtype of disorder
ORPHA:206583	Adult polyglucosan body disease	Main name	Subtype of disorder
ORPHA:902	Adult progeria	Synonym	Disorder
ORPHA:247676	Adult Rathbun disease	Synonym	Subtype of disorder
ORPHA:773	Adult Refsum disease	Synonym	Disorder
ORPHA:978	ADULT syndrome	Main name	Disorder
ORPHA:86875	Adult T-cell leukemia/lymphoma	Main name	Disorder
ORPHA:391490	Adult-onset acquired myasthenia	Synonym	Subtype of disorder
ORPHA:79280	Adult-onset Alpha-N-acetylgalactosaminidase deficiency	Synonym	Subtype of disorder
ORPHA:391490	Adult-onset autoimmune myasthenia gravis	Synonym	Subtype of disorder
ORPHA:99027	Adult-onset autosomal dominant demyelinating leukodystrophy	Synonym	Disorder
ORPHA:99027	Adult-onset autosomal dominant leukodystrophy	Main name	Disorder
ORPHA:284289	Adult-onset autosomal recessive cerebellar ataxia	Main name	Disorder
ORPHA:255132	Adult-onset autosomal recessive sideroblastic anemia	Main name	Disorder
ORPHA:420492	Adult-onset cervical dystonia, DYT23 type	Main name	Disorder
ORPHA:329336	Adult-onset chronic progressive external ophthalmoplegia with mitochondrial myopathy	Main name	Disorder
ORPHA:247585	Adult-onset citrin deficiency	Synonym	Disorder
ORPHA:247585	Adult-onset citrullinemia type 2	Synonym	Disorder
ORPHA:247585	Adult-onset citrullinemia type II	Synonym	Disorder
ORPHA:696925	Adult-onset common variable immunodeficiency due to BAFF-receptor deficiency	Main name	Disorder
ORPHA:696925	Adult-onset common variable immunodeficiency phenotype due to B-cell activating factor receptor deficiency	Synonym	Disorder
ORPHA:329336	Adult-onset CPEO with mitochondrial myopathy	Synonym	Disorder
ORPHA:696925	Adult-onset CVID phenotype due to BAFF-receptor deficiency	Synonym	Disorder
ORPHA:411641	Adult-onset cystinosis	Synonym	Subtype of disorder
ORPHA:329478	Adult-onset distal myopathy due to VCP mutation	Main name	Disorder
ORPHA:199351	Adult-onset dystonia-parkinsonism	Main name	Disorder
ORPHA:99000	Adult-onset foveomacular dystrophy	Synonym	Disorder
ORPHA:99000	Adult-onset foveomacular dystrophy with choroidal neovascularization	Synonym	Disorder
ORPHA:99000	Adult-onset foveomacular vitelliform dystrophy	Main name	Disorder
ORPHA:79257	Adult-onset GM1 gangliosidosis	Synonym	Subtype of disorder
ORPHA:306431	Adult-onset immunodeficiency with acquired anti-interferon-gamma autoantibodies	Synonym	Disorder
ORPHA:306431	Adult-onset immunodeficiency with anti-interferon-gamma autoantibodies	Main name	Disorder
ORPHA:313808	Adult-onset leukoencephalopathy with axonal spheroids and pigmented glia	Main name	Disorder
ORPHA:329314	Adult-onset multiple mitochondrial DNA deletion syndrome due to DGUOK deficiency	Main name	Disorder
ORPHA:329314	Adult-onset multiple mtDNA deletion syndrome due to DGUOK deficiency	Synonym	Disorder
ORPHA:391490	Adult-onset myasthenia gravis	Main name	Subtype of disorder
ORPHA:589830	Adult-onset myotonic dystrophy type 1	Synonym	Subtype of disorder
ORPHA:171442	Adult-onset nemaline myopathy	Main name	Disorder
ORPHA:206572	Adult-onset overlap myositis	Synonym	Disorder
ORPHA:35689	Adult-onset PLS	Synonym	Disorder
ORPHA:35689	Adult-onset primary lateral sclerosis	Synonym	Disorder
ORPHA:652532	Adult-onset progressive leukoencephalopathy-early-onset deafness	Main name	Disorder
ORPHA:652532	Adult-onset progressive leukoencephalopathy-early-onset hearing loss	Synonym	Disorder
ORPHA:642747	Adult-onset SCA47	Synonym	Disorder
ORPHA:642747	Adult-onset spinocerebellar ataxia type 47	Synonym	Disorder
ORPHA:589830	Adult-onset Steinert disease	Synonym	Subtype of disorder
ORPHA:589830	Adult-onset Steinert myotonic dystrophy	Main name	Subtype of disorder
ORPHA:829	Adult-onset Still disease	Main name	Disorder
ORPHA:99000	Adult-onset vitelliform macular dystrophy	Synonym	Disorder
ORPHA:3086	ADVIRC	Synonym	Disorder
ORPHA:682	Adynamia episodica hereditaria	Synonym	Disorder
ORPHA:622014	AE	Synonym	Group of disorders
ORPHA:536532	AEBP1-related EDS	Synonym	Disorder
ORPHA:536532	AEBP1-related Ehlers-Danlos syndrome	Synonym	Disorder
ORPHA:1071	AEC syndrome	Synonym	Disorder
ORPHA:1899	aEDS	Synonym	Disorder
ORPHA:281139	AEI	Synonym	Disorder
ORPHA:163703	AERRPS	Synonym	Disorder
ORPHA:363549	AESD	Synonym	Disorder
ORPHA:178345	AEXS	Synonym	Disorder
ORPHA:37	AEZ	Synonym	Disorder
ORPHA:220460	AFAP	Synonym	Disorder
ORPHA:313772	AFG3L2-related spastic ataxia-myoclonic epilepsy-neuropathy syndrome	Synonym	Disorder
ORPHA:569164	AFH	Synonym	Disorder
ORPHA:93562	AFib amyloidosis	Main name	Subtype of disorder
ORPHA:243367	AFLP	Synonym	Disorder
ORPHA:698260	AFMD	Synonym	Disorder
ORPHA:1827	AFND	Synonym	Disorder
ORPHA:398147	AFP	Synonym	Disorder
ORPHA:139507	African iron overload	Synonym	Disorder
ORPHA:101334	African tick typhus	Main name	Disorder
ORPHA:3385	African trypanosomiasis	Main name	Disorder
ORPHA:599501	aFX	Synonym	Disorder
ORPHA:599507	aFXI	Synonym	Disorder
ORPHA:599513	aFXIII	Synonym	Disorder
ORPHA:183669	Agammaglobulinemia	Main name	Group of disorders
ORPHA:693647	Agammaglobulinemia-early-onset hypertrophic cardiomyopathy-neutropenia syndrome	Main name	Disorder
ORPHA:83617	Agammaglobulinemia-microcephaly-craniosynostosis-severe dermatitis syndrome	Main name	Disorder
ORPHA:693627	Agammaglobulinemia-skin involvement-failure to thrive syndrome	Main name	Disorder
ORPHA:388	Aganglionic megacolon	Synonym	Disorder
ORPHA:35704	AGAT deficiency	Synonym	Disorder
ORPHA:353217	AGC1 deficiency	Synonym	Disorder
ORPHA:85448	AGel amyloidosis	Main name	Disorder
ORPHA:50	Agenesis of corpus callosum with chorioretinal abnormality	Synonym	Disorder
ORPHA:99114	Agenesis of the superior caval vein	Synonym	Disorder
ORPHA:99114	Agenesis of the superior vena cava	Main name	Disorder
ORPHA:99114	Agenesis of the SVC	Synonym	Disorder
ORPHA:293173	AGEP	Synonym	Disorder
ORPHA:692256	AGG	Synonym	Disorder
ORPHA:300846	Aggressive B-cell NHL	Synonym	Group of disorders
ORPHA:300846	Aggressive B-cell non-Hodgkin lymphoma	Main name	Group of disorders
ORPHA:873	Aggressive fibromatosis	Synonym	Disorder
ORPHA:86873	Aggressive NK-cell leukemia	Main name	Disorder
ORPHA:86873	Aggressive NK-cell lymphoma	Synonym	Disorder
ORPHA:447740	Aggressive periodontitis	Main name	Disorder
ORPHA:178554	Aggressive primary cutaneous B-cell lymphoma	Main name	Group of disorders
ORPHA:178551	Aggressive primary cutaneous T-cell lymphoma	Main name	Group of disorders
ORPHA:98850	Aggressive systemic mastocytosis	Main name	Disorder
ORPHA:989	Aglossia-adactylia syndrome	Synonym	Disorder
ORPHA:990	Agnathia-holoprosencephaly-situs inversus syndrome	Main name	Disorder
ORPHA:824	Agnogenic myeloid metaplasia	Synonym	Disorder
ORPHA:447740	AgP	Synonym	Disorder
ORPHA:100070	Agramatic variant of PPA	Synonym	Disorder
ORPHA:100070	Agramatic variant of primary progressive aphasia	Synonym	Disorder
ORPHA:442582	AH amyloidosis	Main name	Disorder
ORPHA:98375	AHA	Synonym	Group of disorders
ORPHA:599480	AHA	Synonym	Disorder
ORPHA:599485	AHB	Synonym	Disorder
ORPHA:2131	AHC	Synonym	Disorder
ORPHA:595337	AHC	Synonym	Group of disorders
ORPHA:412069	AHDC1-related intellectual disability-obstructive sleep apnea-mild dysmorphism syndrome	Main name	Disorder
ORPHA:59	AHDS	Synonym	Disorder
ORPHA:698945	aHIT	Synonym	Disorder
ORPHA:50812	Ahn-Lerman-Sagie syndrome	Synonym	Disorder
ORPHA:79443	AHO-PHP syndrome Ia	Synonym	Disorder
ORPHA:79445	AHO-PPHP syndrome	Synonym	Disorder
ORPHA:2134	aHUS	Synonym	Disorder
ORPHA:93581	aHUS with anti-factor H antibodies	Synonym	Subtype of disorder
ORPHA:544472	aHUS with complement gene abnormality	Synonym	Subtype of disorder
ORPHA:93581	aHUS with neutralizing autoantibodies against factor H	Synonym	Subtype of disorder
ORPHA:250977	AICAR transformylase/IMP cyclohydrolase deficiency	Synonym	Disorder
ORPHA:50	Aicardi syndrome	Main name	Disorder
ORPHA:51	Aicardi-Goutières syndrome	Main name	Disorder
ORPHA:250977	AICA-ribosiduria	Main name	Disorder
ORPHA:250977	AICA-ribosiduria due to ATIC deficiency	Synonym	Disorder
ORPHA:101089	AID deficiency	Synonym	Subtype of disorder
ORPHA:98916	AIDP	Synonym	Disorder
ORPHA:90081	AIDS wasting syndrome	Main name	Disorder
ORPHA:622014	AIE	Synonym	Group of disorders
ORPHA:178333	AIED	Synonym	Disorder
ORPHA:363549	AIEF	Synonym	Disorder
ORPHA:2137	AIH	Synonym	Disorder
ORPHA:563576	AIH type 1	Synonym	Subtype of disorder
ORPHA:563581	AIH type 2	Synonym	Subtype of disorder
ORPHA:98375	AIHA	Synonym	Group of disorders
ORPHA:86886	AILT	Synonym	Disorder
ORPHA:206569	AINM	Synonym	Disorder
ORPHA:103919	AIP	Synonym	Group of disorders
ORPHA:662721	AIP	Synonym	Disorder
ORPHA:280302	AIP type 1	Synonym	Subtype of disorder
ORPHA:280315	AIP type 2	Synonym	Disorder
ORPHA:137935	Airway infantile hemangioma	Main name	Disorder
ORPHA:754	AIS	Synonym	Group of disorders
ORPHA:75564	AISA	Synonym	Disorder
ORPHA:33355	AK2 deficiency	Synonym	Disorder
ORPHA:38	AKE	Synonym	Disorder
ORPHA:79085	AKT2-related familial partial lipodystrophy	Main name	Disorder
ORPHA:79085	AKT2-related FPLD	Synonym	Disorder
ORPHA:79151	AKV of Hopf	Synonym	Disorder
ORPHA:85443	AL amyloidosis	Main name	Disorder
ORPHA:2232	Al Awadi-Farag-Teebi syndrome	Synonym	Disorder
ORPHA:2879	Al Awadi-Raas-Rothschild syndrome	Synonym	Disorder
ORPHA:2865	Al Gazali-Aziz-Salem syndrome	Synonym	Disorder
ORPHA:2153	Al Gazali-Donnai-Muller syndrome	Synonym	Disorder
ORPHA:2773	Al Gazali-Nair syndrome	Synonym	Disorder
ORPHA:404454	Alacrimia-choreoathetosis-liver dysfunction syndrome	Main name	Disorder
ORPHA:100924	ALAD porphyria	Synonym	Disorder
ORPHA:52	Alagille syndrome	Main name	Disorder
ORPHA:261600	Alagille syndrome due to 20p12 microdeletion	Main name	Subtype of disorder
ORPHA:261619	Alagille syndrome due to a JAG1 point mutation	Main name	Subtype of disorder
ORPHA:261629	Alagille syndrome due to a NOTCH2 point mutation	Main name	Subtype of disorder
ORPHA:261600	Alagille syndrome due to del(20)(p12)	Synonym	Subtype of disorder
ORPHA:261600	Alagille syndrome due to monosomy 20p12	Synonym	Subtype of disorder
ORPHA:52	Alagille-Watson syndrome	Synonym	Disorder
ORPHA:261619	Alagille-Watson syndrome due to a JAG1 point mutation	Synonym	Subtype of disorder
ORPHA:261629	Alagille-Watson syndrome due to a NOTCH2 point mutation	Synonym	Subtype of disorder
ORPHA:261600	Alagille-Watson syndrome due to monosomy 20p12	Synonym	Subtype of disorder
ORPHA:178333	Åland Islands eye disease	Main name	Disorder
ORPHA:2007	Alar cartilages hypoplasia-coloboma-telecanthus syndrome	Main name	Disorder
ORPHA:141242	Alar cleft	Synonym	Disorder
ORPHA:141242	Alar rim cleft	Synonym	Disorder
ORPHA:319671	Alazami syndrome	Main name	Disorder
ORPHA:694946	Alazami-Yuan syndrome	Main name	Disorder
ORPHA:53	Albers-Schönberg osteopetrosis	Main name	Disorder
ORPHA:998	Albinism-deafness syndrome	Main name	Disorder
ORPHA:998	Albinism-hearing loss syndrome	Synonym	Disorder
ORPHA:1001	Albright hereditary osteodystrophy type 3	Synonym	Disorder
ORPHA:1001	Albright hereditary osteodystrophy-like syndrome	Synonym	Disorder
ORPHA:79443	Albright hereditary osteodystrophy-PHP syndrome Ia	Synonym	Disorder
ORPHA:79445	Albright hereditary osteodystrophy-PPHP syndrome	Synonym	Disorder
ORPHA:98841	ALCL	Synonym	Disorder
ORPHA:60039	Alcock syndrome	Synonym	Disorder
ORPHA:1915	Alcohol-related birth defects	Synonym	Disorder
ORPHA:1915	Alcohol-related neurodevelopmental disorder	Synonym	Disorder
ORPHA:36899	Alcohol-responsive dystonia	Synonym	Disorder
ORPHA:43	ALD	Synonym	Disorder
ORPHA:324977	ALDD syndrome	Synonym	Disorder
ORPHA:35664	ALDH18A1-related De Barsy syndrome	Main name	Subtype of disorder
ORPHA:85332	Aldred syndrome	Synonym	Disorder
ORPHA:623615	ALE	Synonym	Disorder
ORPHA:439224	ALECT2 amyloidosis	Main name	Disorder
ORPHA:58	Alexander disease	Main name	Disorder
ORPHA:363717	Alexander disease type I	Main name	Subtype of disorder
ORPHA:363722	Alexander disease type II	Main name	Subtype of disorder
ORPHA:261112	Alfi syndrome	Synonym	Disorder
ORPHA:280071	ALG11-CDG	Main name	Disorder
ORPHA:79324	ALG12-CDG	Main name	Disorder
ORPHA:324422	ALG13-CDG	Main name	Disorder
ORPHA:79327	ALG1-CDG	Main name	Disorder
ORPHA:79326	ALG2-CDG	Main name	Disorder
ORPHA:79321	ALG3-CDG	Main name	Disorder
ORPHA:79320	ALG6-CDG	Main name	Disorder
ORPHA:79325	ALG8-CDG	Main name	Disorder
ORPHA:79328	ALG9-CDG	Main name	Disorder
ORPHA:99995	Algodystrophy	Synonym	Subtype of disorder
ORPHA:675396	ALHE	Synonym	Disorder
ORPHA:300903	ALK- ALCL	Synonym	Subtype of disorder
ORPHA:300903	ALK- anaplastic large cell lymphoma	Synonym	Subtype of disorder
ORPHA:300895	ALK+ ALCL	Synonym	Subtype of disorder
ORPHA:300895	ALK+ anaplastic large cell lymphoma	Synonym	Subtype of disorder
ORPHA:364043	ALK+ large B-cell lymphoma	Synonym	Disorder
ORPHA:364043	ALK+ LBCL	Synonym	Disorder
ORPHA:502444	Alkaline ceramidase 3 deficiency	Main name	Disorder
ORPHA:56	Alkaptonuria	Main name	Disorder
ORPHA:300903	ALK-negative anaplastic large cell lymphoma	Main name	Subtype of disorder
ORPHA:300895	ALK-positive anaplastic large cell lymphoma	Main name	Subtype of disorder
ORPHA:364043	ALK-positive large B-cell lymphoma	Main name	Disorder
ORPHA:610569	Alkuraya-Kucinskas syndrome	Synonym	Disorder
ORPHA:513	ALL	Synonym	Group of disorders
ORPHA:59	Allan-Herndon-Dudley syndrome	Main name	Disorder
ORPHA:1164	Allergic aspergillosis	Synonym	Disorder
ORPHA:1164	Allergic bronchopulmonary aspergillosis	Main name	Disorder
ORPHA:869	Allgrove syndrome	Synonym	Disorder
ORPHA:69063	Alloimmune neonatal renal disease	Synonym	Disorder
ORPHA:98155	Allosome anomaly	Synonym	Group of disorders
ORPHA:98156	Allosome number anomaly	Synonym	Group of disorders
ORPHA:98157	Allosome structural anomaly	Synonym	Group of disorders
ORPHA:93925	Alobar holoprosencephaly	Main name	Subtype of disorder
ORPHA:79364	Alopecia	Main name	Group of disorders
ORPHA:1006	Alopecia antibody deficiency	Main name	Disorder
ORPHA:700	Alopecia totalis	Main name	Disorder
ORPHA:701	Alopecia universalis	Main name	Disorder
ORPHA:2316	Alopecia-anosmia-conductive hearing loss-hypogonadism syndrome	Synonym	Disorder
ORPHA:2316	Alopecia-anosmia-deafness-hypogonadism syndrome	Synonym	Disorder
ORPHA:1005	Alopecia-contractures-dwarfism-intellectual disability syndrome	Main name	Disorder
ORPHA:2574	Alopecia-epilepsy-intellectual disability syndrome, Moynahan type	Synonym	Disorder
ORPHA:1008	Alopecia-epilepsy-pyorrhea-intellectual disability syndrome	Main name	Disorder
ORPHA:2850	Alopecia-intellectual disability syndrome	Main name	Disorder
ORPHA:1014	Alopecia-intellectual disability-hypergonadotropic hypogonadism syndrome	Main name	Disorder
ORPHA:157954	Alopecia-progressive neurological defect-endocrinopathy syndrome	Synonym	Disorder
ORPHA:726	Alpers progressive sclerosing poliodystrophy	Synonym	Disorder
ORPHA:726	Alpers syndrome	Synonym	Disorder
ORPHA:726	Alpers-Huttenlocher syndrome	Main name	Disorder
ORPHA:734	Alpha delta granule deficiency	Main name	Disorder
ORPHA:734	Alpha dense granule deficiency	Synonym	Disorder
ORPHA:98455	Alpha granule disease	Main name	Group of disorders
ORPHA:134	Alpha methylacetoacetic aciduria	Synonym	Disorder
ORPHA:721	Alpha storage pool deficiency	Synonym	Disorder
ORPHA:98791	Alpha thalassemia-intellectual disability syndrome, deletion type	Synonym	Disorder
ORPHA:365	Alpha-1,4-glucosidase acid deficiency	Synonym	Disorder
ORPHA:308552	Alpha-1,4-glucosidase acid deficiency, infantile onset	Synonym	Subtype of disorder
ORPHA:420429	Alpha-1,4-glucosidase acid deficiency, late-onset	Synonym	Subtype of disorder
ORPHA:60	Alpha1-antitrypsin deficiency	Synonym	Disorder
ORPHA:60	Alpha-1-antitrypsin deficiency	Main name	Disorder
ORPHA:60	Alpha-1-proteinase inhibitor deficiency	Synonym	Disorder
ORPHA:79154	Alpha-aminoadipic aciduria	Synonym	Disorder
ORPHA:399058	Alpha-B crystallin-related late-onset distal myopathy	Synonym	Disorder
ORPHA:399058	Alpha-B crystallin-related late-onset myopathy	Main name	Disorder
ORPHA:98910	Alpha-crystallinopathy	Main name	Group of disorders
ORPHA:371024	Alpha-dystroglycanopathy	Synonym	Group of disorders
ORPHA:280333	Alpha-dystroglycan-related LGMD R16	Synonym	Disorder
ORPHA:280333	Alpha-dystroglycan-related limb-girdle muscular dystrophy R16	Main name	Disorder
ORPHA:324	Alpha-galactosidase A deficiency	Synonym	Disorder
ORPHA:100025	Alpha-HCD	Synonym	Subtype of disorder
ORPHA:100025	Alpha-heavy chain disease	Main name	Subtype of disorder
ORPHA:31	Alpha-ketoglutarate dehydrogenase deficiency	Synonym	Disorder
ORPHA:349	Alpha-L-fucosidase deficiency	Synonym	Disorder
ORPHA:579	Alpha-L-iduronidase deficiency	Synonym	Disorder
ORPHA:61	Alpha-mannosidosis	Main name	Disorder
ORPHA:309288	Alpha-mannosidosis, adult form	Main name	Subtype of disorder
ORPHA:309282	Alpha-mannosidosis, infantile form	Main name	Subtype of disorder
ORPHA:134	Alpha-methyl-acetoacetyl-CoA thiolase deficiency	Synonym	Disorder
ORPHA:79095	Alpha-methyl-acyl-CoA racemase deficiency	Synonym	Disorder
ORPHA:3137	Alpha-N-acetylgalactosaminidase deficiency	Main name	Disorder
ORPHA:79279	Alpha-N-acetylgalactosaminidase deficiency type 1	Main name	Subtype of disorder
ORPHA:79280	Alpha-N-acetylgalactosaminidase deficiency type 2	Main name	Subtype of disorder
ORPHA:79281	Alpha-N-acetylgalactosaminidase deficiency type 3	Main name	Subtype of disorder
ORPHA:62	Alpha-sarcoglycanopathy	Synonym	Disorder
ORPHA:62	Alpha-sarcoglycan-related LGMD R3	Synonym	Disorder
ORPHA:62	Alpha-sarcoglycan-related limb-girdle muscular dystrophy R3	Main name	Disorder
ORPHA:846	Alpha-thalassemia	Main name	Disorder
ORPHA:275745	Alpha-thalassemia and related disorders	Main name	Group of disorders
ORPHA:163596	Alpha-thalassemia hydrops fetalis	Synonym	Subtype of disorder
ORPHA:93616	Alpha-thalassemia intermedia	Synonym	Subtype of disorder
ORPHA:163596	Alpha-thalassemia major	Synonym	Subtype of disorder
ORPHA:98791	Alpha-thalassemia-intellectual disability syndrome linked to chromosome 16	Main name	Disorder
ORPHA:231401	Alpha-thalassemia-myelodysplastic syndrome	Main name	Disorder
ORPHA:597887	ALPI-related inflammatory bowel disease	Main name	Disorder
ORPHA:63	Alport deafness-nephropathy	Synonym	Disorder
ORPHA:63	Alport hearing loss-nephropathy	Synonym	Disorder
ORPHA:63	Alport syndrome	Main name	Disorder
ORPHA:86818	Alport syndrome-intellectual disability-midface hypoplasia-elliptocytosis syndrome	Main name	Disorder
ORPHA:3261	ALPS	Synonym	Disorder
ORPHA:436159	ALPS due to CTLA4 haploinsuffiency	Synonym	Disorder
ORPHA:275517	ALPS-recurrent viral infections due to CASP8 deficiency	Synonym	Disorder
ORPHA:803	ALS	Synonym	Disorder
ORPHA:357043	ALS4	Synonym	Disorder
ORPHA:86815	ALSG	Synonym	Disorder
ORPHA:313808	ALSP	Synonym	Disorder
ORPHA:64	Alström syndrome	Main name	Disorder
ORPHA:99971	ALT	Synonym	Subtype of disorder
ORPHA:209978	Alternating hemiplegia	Main name	Group of disorders
ORPHA:2131	Alternating hemiplegia of childhood	Main name	Disorder
ORPHA:293888	ALVC	Synonym	Subtype of disorder
ORPHA:210122	Alveolar capillary dysplasia with misalignment of pulmonary veins	Synonym	Disorder
ORPHA:210122	Alveolar capillary dysplasia with misalignment of pulmonary vessels	Synonym	Disorder
ORPHA:199306	Alveolar cleft lip and palate	Synonym	Disorder
ORPHA:284	Alveolar echinococcosis	Main name	Disorder
ORPHA:99756	Alveolar rhabdomyosarcoma	Main name	Subtype of disorder
ORPHA:163699	Alveolar soft part sarcoma	Synonym	Disorder
ORPHA:163699	Alveolar soft tissue sarcoma	Main name	Disorder
ORPHA:306542	ALX1-related frontonasal dysplasia	Synonym	Disorder
ORPHA:391474	ALX3-related frontonasal dysplasia	Synonym	Disorder
ORPHA:228390	ALX4-related FNDAG	Synonym	Disorder
ORPHA:169095	Alymphoid cystic thymic dysgenesis	Synonym	Disorder
ORPHA:93561	ALys amyloidosis	Main name	Subtype of disorder
ORPHA:694946	ALYUS	Synonym	Disorder
ORPHA:79095	AMACR deficiency	Synonym	Disorder
ORPHA:98918	AMAN	Synonym	Disorder
ORPHA:65	Amaurosis congenita of Leber	Synonym	Disorder
ORPHA:1021	Amaurosis-hypertrichosis syndrome	Main name	Disorder
ORPHA:63269	Ambiguous genitalia-disordered steroidogenesis Antley-Bixler syndrome	Synonym	Subtype of disorder
ORPHA:1023	Ambras syndrome	Synonym	Subtype of disorder
ORPHA:1037	AMC	Synonym	Group of disorders
ORPHA:611216	AMeD syndrome	Synonym	Disorder
ORPHA:314422	Ameloblastic carcinoma	Main name	Disorder
ORPHA:314419	Ameloblastoma	Main name	Disorder
ORPHA:1946	Amelocerebrohypohidrotic syndrome	Main name	Disorder
ORPHA:88661	Amelogenesis imperfecta	Main name	Disorder
ORPHA:100031	Amelogenesis imperfecta type 1	Synonym	Subtype of disorder
ORPHA:100033	Amelogenesis imperfecta type 2	Synonym	Subtype of disorder
ORPHA:100032	Amelogenesis imperfecta type 3	Synonym	Subtype of disorder
ORPHA:100034	Amelogenesis imperfecta type 4	Synonym	Subtype of disorder
ORPHA:1031	Amelogenesis imperfecta-nephrocalcinosis syndrome	Synonym	Disorder
ORPHA:1028	Ameloonychohypohidrotic ectodermal dysplasia	Synonym	Disorder
ORPHA:1028	Ameloonychohypohidrotic syndrome	Synonym	Disorder
ORPHA:1028	Amelo-onycho-hypohidrotic syndrome	Main name	Disorder
ORPHA:83595	American mountain fever	Synonym	Disorder
ORPHA:3386	American trypanosomiasis	Main name	Disorder
ORPHA:225689	Amino acid or protein metabolism disease with epilepsy	Main name	Group of disorders
ORPHA:2116	Aminoaciduria, Hartnup type	Synonym	Disorder
ORPHA:137754	Aminoacylase 1 deficiency	Main name	Disorder
ORPHA:141	Aminoacylase 2 deficiency	Synonym	Disorder
ORPHA:308448	Aminoacylase deficiency	Main name	Group of disorders
ORPHA:1908	Aminopterin embryopathy syndrome	Synonym	Disorder
ORPHA:221120	Aminopterin syndrome-like sine aminopterin	Synonym	Disorder
ORPHA:1908	Aminopterin/methotrexate embryofetopathy	Main name	Disorder
ORPHA:99742	Amish lethal microcephaly	Main name	Disorder
ORPHA:98902	Amish nemaline myopathy	Main name	Disorder
ORPHA:518	AMKL	Synonym	Disorder
ORPHA:662934	AMKL in adult	Synonym	Subtype of disorder
ORPHA:519	AML	Synonym	Group of disorders
ORPHA:102379	AML and myelodysplastic syndromes related to alkylating agent	Synonym	Disorder
ORPHA:164726	AML and myelodysplastic syndromes related to radiation	Synonym	Disorder
ORPHA:102381	AML and myelodysplastic syndromes related to topoisomerase type 2 inhibitor	Synonym	Disorder
ORPHA:98832	AML M0	Synonym	Disorder
ORPHA:98833	AML M1	Synonym	Disorder
ORPHA:98834	AML M2	Synonym	Disorder
ORPHA:520	AML M3	Synonym	Disorder
ORPHA:517	AML M4	Synonym	Disorder
ORPHA:514	AML M5	Synonym	Disorder
ORPHA:318	AML M6	Synonym	Disorder
ORPHA:518	AML M7	Synonym	Disorder
ORPHA:662934	AML M7 in adult	Synonym	Subtype of disorder
ORPHA:98831	AML with 11q23 abnormalities	Synonym	Disorder
ORPHA:98829	AML with abnormal bone marrow eosinophils inv(16)(p13q22) or t(16;16)(p13;q22)	Synonym	Disorder
ORPHA:585867	AML with BCR-ABL1	Synonym	Disorder
ORPHA:319480	AML with CEBPA somatic mutations	Synonym	Disorder
ORPHA:402020	AML with inv(3)(q21q26.2) or t(3;3)(q21;q26.2)	Synonym	Disorder
ORPHA:86845	AML with multilineage dysplasia	Synonym	Disorder
ORPHA:86845	AML with myelodysplasia-related features	Synonym	Disorder
ORPHA:402026	AML with NPM1 somatic mutations	Synonym	Disorder
ORPHA:98277	AML with recurrent genetic anomaly	Synonym	Group of disorders
ORPHA:520	AML with t(15;17)(q22;q12);(PML/RARalpha) and variants	Synonym	Disorder
ORPHA:402014	AML with t(6;9)(p23;q34)	Synonym	Disorder
ORPHA:370026	AML with t(8;16)(p11;p13) translocation	Synonym	Disorder
ORPHA:102724	AML with t(8;21)(q22;q22) translocation	Synonym	Disorder
ORPHA:402017	AML with t(9;11)(p22;q23)	Synonym	Disorder
ORPHA:585867	AML with t(9;22)(q34.1;q11.2)	Synonym	Disorder
ORPHA:86818	AMME complex	Synonym	Disorder
ORPHA:86818	AMME syndrome	Synonym	Disorder
ORPHA:517	AMMoL	Synonym	Disorder
ORPHA:295000	Amniotic band sequence	Synonym	Disorder
ORPHA:295000	Amniotic band syndrome	Main name	Disorder
ORPHA:617304	Amniotic fluid embolism	Main name	Disorder
ORPHA:488239	AMNR	Synonym	Disorder
ORPHA:251663	aMOA	Synonym	Disorder
ORPHA:67	Amoebiasis due to Entamoeba histolytica	Main name	Disorder
ORPHA:68	Amoebiasis due to free-living amoebae	Main name	Disorder
ORPHA:67043	Amoebic keratitis	Main name	Disorder
ORPHA:660021	AMOTL1-related syndrome	Synonym	Disorder
ORPHA:45	AMP deaminase deficiency	Synonym	Disorder
ORPHA:1035	Ampola syndrome	Synonym	Disorder
ORPHA:66529	Ampulla cardiomyopathy	Synonym	Disorder
ORPHA:300557	Ampullary carcinoma	Synonym	Disorder
ORPHA:300557	Ampulloma	Synonym	Disorder
ORPHA:163696	AMRF	Synonym	Disorder
ORPHA:98917	AMSAN	Synonym	Disorder
ORPHA:366	Amylo-1,6-glucosidase deficiency	Synonym	Disorder
ORPHA:49804	Amyloid lichen	Synonym	Disorder
ORPHA:69	Amyloidosis	Main name	Group of disorders
ORPHA:319635	Amyloidosis cutis dyschromia	Main name	Disorder
ORPHA:319635	Amyloidosis cutis dyschromica	Synonym	Disorder
ORPHA:85450	Amyloidosis, Ostertag type	Synonym	Disorder
ORPHA:367	Amylopectinosis	Synonym	Disorder
ORPHA:645617	Amyopathic dermatomyositis	Main name	Subtype of disorder
ORPHA:488586	Amyoplasia congenita	Synonym	Disorder
ORPHA:803	Amyotrophic lateral sclerosis	Main name	Disorder
ORPHA:357043	Amyotrophic lateral sclerosis type 4	Main name	Disorder
ORPHA:228113	Anal fistula	Main name	Disorder
ORPHA:31150	Analphalipoproteinemia	Synonym	Disorder
ORPHA:761	Anaphylactoid purpura	Synonym	Disorder
ORPHA:251589	Anaplastic astrocytoma	Main name	Disorder
ORPHA:251646	Anaplastic ependymoma	Main name	Disorder
ORPHA:251957	Anaplastic ganglioglioma	Main name	Disorder
ORPHA:98841	Anaplastic large cell lymphoma	Main name	Disorder
ORPHA:251663	Anaplastic oligoastrocytoma	Main name	Disorder
ORPHA:251630	Anaplastic oligodendroglioma	Main name	Disorder
ORPHA:673585	Anaplastic pilocytic astrocytoma	Synonym	Subtype of disorder
ORPHA:142	Anaplastic thyroid carcinoma	Main name	Disorder
ORPHA:251855	Anaplastic/large cell medulloblastoma	Main name	Subtype of disorder
ORPHA:675359	Anastomosing haemangioma	Main name	Disorder
ORPHA:93347	Anauxetic dysplasia	Main name	Disorder
ORPHA:156152	ANCA-associated vasculitis	Synonym	Group of disorders
ORPHA:78	Ancylostomiasis	Synonym	Disorder
ORPHA:1496	Andermann syndrome	Synonym	Disorder
ORPHA:367	Andersen disease	Synonym	Disorder
ORPHA:37553	Andersen syndrome	Synonym	Disorder
ORPHA:37553	Andersen-Tawil syndrome	Main name	Disorder
ORPHA:71	Anderson disease	Synonym	Disorder
ORPHA:324	Anderson-Fabry disease	Synonym	Disorder
ORPHA:99916	Androblastoma	Synonym	Disorder
ORPHA:754	Androgen insensitivity syndrome	Main name	Group of disorders
ORPHA:754	Androgen resistance syndrome	Synonym	Group of disorders
ORPHA:329813	Androgenetic/biparental mosaicism	Synonym	Disorder
ORPHA:157954	ANE syndrome	Main name	Disorder
ORPHA:263524	ANEC	Synonym	Disorder
ORPHA:1054	Aneurysm of sinus of Valsalva	Main name	Disorder
ORPHA:480553	Aneurysmal bone cyst	Main name	Disorder
ORPHA:353344	Aneurysmal telangiectasia	Synonym	Disorder
ORPHA:284984	Aneurysm-osteoarthritis syndrome	Main name	Disorder
ORPHA:72	Angelman syndrome	Main name	Disorder
ORPHA:411511	Angelman syndrome due to a point mutation	Main name	Subtype of disorder
ORPHA:411515	Angelman syndrome due to imprinting defect in 15q11-q13	Main name	Subtype of disorder
ORPHA:98794	Angelman syndrome due to maternal 15q11q13 deletion	Main name	Subtype of disorder
ORPHA:98794	Angelman syndrome due to maternal monosomy 15q11q13	Synonym	Subtype of disorder
ORPHA:98795	Angelman syndrome due to paternal uniparental disomy of chromosome 15	Main name	Subtype of disorder
ORPHA:63442	Angel-shaped phalango-epiphyseal dysplasia	Main name	Disorder
ORPHA:364039	Angiocentric cutaneous T-cell lymphoma of childhood	Synonym	Disorder
ORPHA:251671	Angiocentric glioma	Main name	Disorder
ORPHA:86879	Angiocentric T-cell lymphoma	Synonym	Disorder
ORPHA:79093	Angiodysgenetic necrotizing myelopathy	Synonym	Disorder
ORPHA:693832	Angiodysplasia of the GI tract	Synonym	Disorder
ORPHA:98839	Angioendotheliomatosis proliferans systemisata	Synonym	Disorder
ORPHA:160	Angiofollicular ganglionic hyperplasia	Synonym	Disorder
ORPHA:160	Angiofollicular lymph hyperplasia	Synonym	Disorder
ORPHA:86886	Angioimmunoblastic T-cell lymphoma	Main name	Disorder
ORPHA:675396	Angiolymphoid hyperplasia with eosinophilia	Synonym	Disorder
ORPHA:95429	Angioma serpiginosum	Main name	Disorder
ORPHA:569164	Angiomatoid fibrous histiocytoma	Main name	Disorder
ORPHA:658	Angioneurotic edema	Synonym	Group of disorders
ORPHA:2346	Angioosteohypertrophic syndrome	Main name	Group of disorders
ORPHA:75508	Angioosteohypotrophic syndrome	Main name	Disorder
ORPHA:263413	Angiosarcoma	Main name	Disorder
ORPHA:74	Angiostrongyliasis	Main name	Disorder
ORPHA:98839	Angiotropic large cell lymphoma	Synonym	Disorder
ORPHA:370039	Angora hair nevus	Main name	Disorder
ORPHA:76	Anguilluliasis	Synonym	Disorder
ORPHA:76	Anguillulosis	Synonym	Disorder
ORPHA:1069	Aniridia-absent patella syndrome	Main name	Disorder
ORPHA:1065	Aniridia-cerebellar ataxia-intellectual disability syndrome	Main name	Disorder
ORPHA:1068	Aniridia-intellectual disability syndrome	Main name	Disorder
ORPHA:1067	Aniridia-ptosis-intellectual disability-familial obesity syndrome	Main name	Disorder
ORPHA:1064	Aniridia-renal agenesis-psychomotor retardation syndrome	Main name	Disorder
ORPHA:1070	Anisakiasis	Main name	Disorder
ORPHA:356996	ANK3-related intellectual disability-sleep disturbance syndrome	Main name	Disorder
ORPHA:86873	ANKCL	Synonym	Disorder
ORPHA:2332	ANKRD11-related disorder	Synonym	Disorder
ORPHA:1072	Ankyloblepharon filiforme adnatum-cleft palate syndrome	Main name	Subtype of disorder
ORPHA:1074	Ankyloblepharon filiforme adnatum-imperforate anus syndrome	Main name	Subtype of disorder
ORPHA:1071	Ankyloblepharon-ectodermal defects-cleft lip/palate syndrome	Main name	Disorder
ORPHA:2206	Ankylosing vertebral hyperostosis with tylosis	Main name	Disorder
ORPHA:1077	Ankylosis of teeth	Synonym	Disorder
ORPHA:78	Ankylostomiasis	Main name	Disorder
ORPHA:254411	Annular atrophic lichen planus	Main name	Disorder
ORPHA:254411	Annular atrophic LP	Synonym	Disorder
ORPHA:281139	Annular epidermolytic ichthyosis	Main name	Disorder
ORPHA:699057	Annular erythema of infancy	Main name	Disorder
ORPHA:254424	Annular lichen planus	Main name	Disorder
ORPHA:254424	Annular LP	Synonym	Disorder
ORPHA:675	Annular pancreas	Main name	Disorder
ORPHA:229	Annuloaortic ectasia	Synonym	Disorder
ORPHA:457205	ANOAC	Synonym	Disorder
ORPHA:206549	Anoctamin-5-related LGMD R12	Synonym	Disorder
ORPHA:206549	Anoctamin-5-related limb-girdle muscular dystrophy R12	Main name	Disorder
ORPHA:689021	Anoctamin-5-related myopathy pseudometabolic phenotype	Synonym	Disorder
ORPHA:99797	Anodontia	Main name	Disorder
ORPHA:541478	Anomalous aortic origin of coronary artery	Main name	Group of disorders
ORPHA:541443	Anomalous aortic origin of the left coronary artery	Main name	Disorder
ORPHA:541454	Anomalous aortic origin of the right coronary artery	Main name	Disorder
ORPHA:541507	Anomalous origin of coronary artery from the pulmonary artery	Main name	Disorder
ORPHA:180208	Anomaly of puberty or/and menstrual cycle	Main name	Group of disorders
ORPHA:202940	Anomaly of puberty or/and menstrual cycle of genetic origin	Main name	Group of disorders
ORPHA:542822	Anomaly of the coronary ostia	Main name	Group of disorders
ORPHA:645282	Anomaly of the filum	Main name	Group of disorders
ORPHA:101932	Anomaly of the mitral subvalvular apparatus	Main name	Disorder
ORPHA:95463	Anomaly of the tricuspid subvalvular apparatus	Main name	Group of disorders
ORPHA:94150	Anonychia congenita totalis	Main name	Subtype of disorder
ORPHA:69125	Anonychia with flexural pigmentation	Main name	Disorder
ORPHA:1094	Anonychia-microcephaly syndrome	Main name	Disorder
ORPHA:90390	Anonychia-onychodystrophy syndrome	Main name	Subtype of disorder
ORPHA:1487	Anonychia-onychodystrophy with hypoplasia or absence of distal phalanges syndrome	Synonym	Disorder
ORPHA:1104	Anophthalmia plus syndrome	Main name	Disorder
ORPHA:77298	Anophthalmia/microphthalmia-esophageal atresia syndrome	Main name	Disorder
ORPHA:1101	Anophthalmia-megalocornea-cardiopathy-skeletal anomalies syndrome	Main name	Disorder
ORPHA:98555	Anophthalmia-microphthalmia syndrome	Synonym	Group of disorders
ORPHA:2470	Anophthalmia-pulmonary hypoplasia syndrome	Synonym	Disorder
ORPHA:1106	Anophthalmia-syndactyly syndrome	Synonym	Disorder
ORPHA:96346	Anorectal malformation	Main name	Group of disorders
ORPHA:1882	ANOTHER syndrome	Synonym	Disorder
ORPHA:93976	Anotia	Main name	Disorder
ORPHA:2987	Antecubital pterygium syndrome	Main name	Disorder
ORPHA:294	Antenatal CMV infection	Synonym	Disorder
ORPHA:294	Antenatal cytomegalovirus infection	Synonym	Disorder
ORPHA:70596	Antenatal EBV infection	Synonym	Disorder
ORPHA:292	Antenatal enterovirus infection	Synonym	Disorder
ORPHA:70596	Antenatal Epstein-Barr virus infection	Synonym	Disorder
ORPHA:293	Antenatal herpes simplex virus infection	Synonym	Disorder
ORPHA:178148	Antenatal multiminicore disease with arthrogryposis multiplex congenita	Main name	Subtype of disorder
ORPHA:291	Antenatal varicella virus infection	Synonym	Disorder
ORPHA:98956	Anterior basement membrane dystrophy	Synonym	Disorder
ORPHA:3344	Anterior bowing of legs with dwarfism	Synonym	Disorder
ORPHA:98625	Anterior corneal dystrophy	Synonym	Group of disorders
ORPHA:51890	Anterior cutaneous nerve entrapment syndrome	Main name	Disorder
ORPHA:1931	Anterior encephalocele	Synonym	Subtype of disorder
ORPHA:98503	Anterior horn cell disease	Synonym	Group of disorders
ORPHA:98961	Anterior limiting membrane dystrophy type 1	Synonym	Disorder
ORPHA:98960	Anterior limiting membrane dystrophy type 2	Synonym	Disorder
ORPHA:98961	Anterior limiting membrane dystrophy type I	Synonym	Disorder
ORPHA:98960	Anterior limiting membrane dystrophy type II	Synonym	Disorder
ORPHA:562559	Anterior maxillary protrusion-strabismus-intellectual disability syndrome	Main name	Disorder
ORPHA:95512	Anterior pituitary hypophysitis	Synonym	Disorder
ORPHA:519276	Anterior segment developmental abnormality with extraocular manifestations	Main name	Group of disorders
ORPHA:88632	Anterior segment developmental anomaly	Main name	Group of disorders
ORPHA:522540	Anterior segment developmental anomaly of genetic origin	Main name	Group of disorders
ORPHA:98634	Anterior segment developmental anomaly without extraocular manifestations	Main name	Group of disorders
ORPHA:88632	Anterior segment dysgenesis	Synonym	Group of disorders
ORPHA:435372	Anterior urethral valve	Main name	Disorder
ORPHA:280886	Anterior uveitis	Main name	Group of disorders
ORPHA:81	Anti-aminoacyl-tRNA synthetase syndrome	Synonym	Disorder
ORPHA:81	Anti-ARS syndrome	Synonym	Disorder
ORPHA:36412	Anti-C1q vasculitis	Synonym	Disorder
ORPHA:375	Anti-GBM syndrome	Synonym	Disorder
ORPHA:375	Anti-glomerular basement membrane disease	Main name	Disorder
ORPHA:420789	Anti-IgLON5 disease	Synonym	Disorder
ORPHA:420789	Anti-IgLON5 syndrome	Synonym	Disorder
ORPHA:81	Anti-Jo1 syndrome	Synonym	Disorder
ORPHA:275944	Anti-K HDN	Synonym	Disorder
ORPHA:156152	Antineutrophil cytoplasmic antibody-associated vasculitis	Synonym	Group of disorders
ORPHA:156152	Anti-neutrophil cytoplasmic antibody-associated vasculitis	Main name	Group of disorders
ORPHA:97564	Antineutrophil cytoplasmic antibody-negative pauci-immune glomerulonephritis	Synonym	Subtype of disorder
ORPHA:217253	anti-NMDA receptor encephalitis	Synonym	Disorder
ORPHA:2821	Antinolo-Nieto-Borrego syndrome	Synonym	Disorder
ORPHA:454710	Anti-p200 pemphigoid	Main name	Disorder
ORPHA:698914	Anti-PF4 disorder	Synonym	Group of disorders
ORPHA:80	Antiphospholipid antibody syndrome	Synonym	Disorder
ORPHA:80	Antiphospholipid syndrome	Main name	Disorder
ORPHA:698914	Anti-platelet factor 4 disorder	Synonym	Group of disorders
ORPHA:3006	Antiquitin deficiency	Synonym	Disorder
ORPHA:81	Antisynthetase syndrome	Main name	Disorder
ORPHA:83	Antley-Bixler syndrome	Main name	Disorder
ORPHA:63269	Antley-Bixler syndrome with genital anomaly and disorder of steroidogenesis	Main name	Subtype of disorder
ORPHA:596008	Antley-Bixler syndrome without genital anomaly or disorder of steroidogenesis	Main name	Subtype of disorder
ORPHA:1190	AO1	Synonym	Disorder
ORPHA:56304	AO2	Synonym	Disorder
ORPHA:56305	AO3	Synonym	Disorder
ORPHA:1168	AOA1	Synonym	Disorder
ORPHA:64753	AOA2	Synonym	Disorder
ORPHA:459033	AOA4	Synonym	Disorder
ORPHA:99000	AOFMD	Synonym	Disorder
ORPHA:1190	AOI	Synonym	Disorder
ORPHA:56304	AOII	Synonym	Disorder
ORPHA:56305	AOIII	Synonym	Disorder
ORPHA:541443	AOLCA	Synonym	Disorder
ORPHA:541454	AORCA	Synonym	Disorder
ORPHA:1457	Aorta coarctation	Main name	Disorder
ORPHA:60030	Aortic aneurysm syndrome due to TGF-beta receptors anomalies	Synonym	Disorder
ORPHA:1110	Aortic arch anomaly-facial dysmorphism-intellectual disability syndrome	Main name	Disorder
ORPHA:1132	Aortic arch defects	Main name	Group of disorders
ORPHA:2299	Aortic arch interruption	Main name	Disorder
ORPHA:98718	Aortic malformation	Main name	Group of disorders
ORPHA:99071	Aorto-left ventricular tunnel	Main name	Subtype of disorder
ORPHA:99070	Aorto-right ventricular tunnel	Main name	Subtype of disorder
ORPHA:3400	Aorto-ventricular tunnel	Main name	Disorder
ORPHA:974	AOS	Synonym	Disorder
ORPHA:829	AOSD	Synonym	Disorder
ORPHA:566847	AP/AT spectum	Synonym	Disorder
ORPHA:280763	AP4 deficiency syndrome	Synonym	Disorder
ORPHA:747	aPAP	Synonym	Disorder
ORPHA:206583	APBD	Synonym	Subtype of disorder
ORPHA:624244	APCA	Synonym	Disorder
ORPHA:220460	APC-related AFAP	Synonym	Disorder
ORPHA:220460	APC-related attenuated familial polyposis coli	Synonym	Disorder
ORPHA:220460	APC-related attenuated FAP	Synonym	Disorder
ORPHA:397596	APDS	Synonym	Group of disorders
ORPHA:693661	APDS type 1	Synonym	Disorder
ORPHA:693681	APDS type 2	Synonym	Disorder
ORPHA:693661	APDS1	Synonym	Disorder
ORPHA:693681	APDS2	Synonym	Disorder
ORPHA:3453	APECED syndrome	Synonym	Disorder
ORPHA:87	Apert syndrome	Main name	Disorder
ORPHA:1112	Aphalangy-hemivertebrae-urogenital-intestinal dysgenesis syndrome	Main name	Disorder
ORPHA:1113	Aphalangy-syndactyly-microcephaly syndrome	Main name	Disorder
ORPHA:49	Aphallia	Synonym	Disorder
ORPHA:324540	Aphonia-deafness-retinal dystrophy-bifid halluces-intellectual disability syndrome	Main name	Disorder
ORPHA:324540	Aphonia-deafness-retinal dystrophy-duplicated halluces-intellectual disability syndrome	Synonym	Disorder
ORPHA:324540	Aphonia-hearing loss-retinal dystrophy-duplicated halluces-intellectual disability syndrome	Synonym	Disorder
ORPHA:66529	Apical ballooning syndrome	Synonym	Disorder
ORPHA:324530	APLAID	Synonym	Disorder
ORPHA:1114	Aplasia cutis congenita	Main name	Disorder
ORPHA:974	Aplasia cutis congenita with distal limb anomalies	Synonym	Disorder
ORPHA:974	Aplasia cutis congenita with terminal transverse limb defects	Synonym	Disorder
ORPHA:3339	Aplasia cutis congenita-epibulbar dermoids syndrome	Synonym	Disorder
ORPHA:1116	Aplasia cutis congenita-intestinal lymphangiectasia syndrome	Main name	Disorder
ORPHA:370046	Aplasia cutis congenita-nevus sebaceus syndrome	Synonym	Disorder
ORPHA:1117	Aplasia cutis-myopia syndrome	Main name	Disorder
ORPHA:86815	Aplasia of lacrimal and salivary glands	Main name	Disorder
ORPHA:980	Aplasia of pulmonary artery	Synonym	Disorder
ORPHA:73217	Aplasia of the Müllerian ducts	Synonym	Group of disorders
ORPHA:3329	Aplasia of tibia with split-hand/split-foot deformity	Synonym	Disorder
ORPHA:2879	Aplasia/hypoplasia of limbs and pelvis	Synonym	Disorder
ORPHA:611216	Aplastic anemia-intellectual disability-dwarfism syndrome	Main name	Disorder
ORPHA:565641	Aplastic desmosis coli	Synonym	Disorder
ORPHA:80	APLS	Synonym	Disorder
ORPHA:520	APML	Synonym	Disorder
ORPHA:70590	Apnea in full-term infants	Synonym	Disorder
ORPHA:70590	Apnea of infancy	Synonym	Disorder
ORPHA:99981	Apnea of prematurity	Main name	Disorder
ORPHA:425	ApoA-I deficiency	Synonym	Disorder
ORPHA:93560	Apolipoprotein A-I amyloidosis	Synonym	Subtype of disorder
ORPHA:555407	Apolipoprotein A-I binding protein deficiency	Synonym	Disorder
ORPHA:425	Apolipoprotein A-I deficiency	Main name	Disorder
ORPHA:238269	Apolipoprotein A-II amyloidosis	Synonym	Subtype of disorder
ORPHA:439232	Apolipoprotein A-IV amyloidosis	Synonym	Disorder
ORPHA:320	Apparent mineralocorticoid excess	Main name	Disorder
ORPHA:423982	Appendiceal epithelial tumor	Synonym	Group of disorders
ORPHA:391723	Appendiceal mucinous adenocarcinoma	Synonym	Disorder
ORPHA:100079	Appendiceal NEN	Synonym	Disorder
ORPHA:100079	Appendiceal neuroendocrine neoplasm	Synonym	Disorder
ORPHA:506307	Apple-peel intestinal atresia-ocular anomalies-microcephaly syndrome	Synonym	Disorder
ORPHA:566857	Aprosencephaly	Main name	Subtype of disorder
ORPHA:1126	Aprosencephaly cerebellar dysgenesis	Main name	Disorder
ORPHA:566847	Aprosencephaly/atelencephaly spectrum	Main name	Disorder
ORPHA:976	APRT deficiency	Synonym	Disorder
ORPHA:282196	APS	Synonym	Group of disorders
ORPHA:3453	APS type 1	Synonym	Disorder
ORPHA:3143	APS type 2	Synonym	Disorder
ORPHA:227982	APS type 3	Synonym	Disorder
ORPHA:227990	APS type 4	Synonym	Disorder
ORPHA:3453	APS1	Synonym	Disorder
ORPHA:3143	APS2	Synonym	Disorder
ORPHA:227982	APS3	Synonym	Disorder
ORPHA:227990	APS4	Synonym	Disorder
ORPHA:101206	APV/ADA, Fallot type	Synonym	Disorder
ORPHA:99048	APV/PDA, non-Fallot type	Synonym	Disorder
ORPHA:498359	Aquagenic keratoderma	Synonym	Disorder
ORPHA:498359	Aquagenic palmoplantar keratoderma	Main name	Disorder
ORPHA:498359	Aquagenic syringeal acrokeratoderma	Synonym	Disorder
ORPHA:498359	Aquagenic wrinkling of the palms	Synonym	Disorder
ORPHA:656283	AR CID due to complete GP130 deficiency	Synonym	Disorder
ORPHA:656283	AR CID due to complete IL6ST deficiency	Synonym	Disorder
ORPHA:656326	AR CID due to IL6R deficiency	Synonym	Disorder
ORPHA:656300	AR CID due to partial GP130 deficiency	Synonym	Disorder
ORPHA:656300	AR CID due to partial IL6ST deficiency	Synonym	Disorder
ORPHA:402041	AR dRTA	Synonym	Subtype of disorder
ORPHA:93607	AR pRTA	Synonym	Subtype of disorder
ORPHA:1129	Arachnodactyly-abnormal ossification-intellectual disability syndrome	Main name	Disorder
ORPHA:1130	Arachnodactyly-intellectual disability-dysmorphism syndrome	Main name	Disorder
ORPHA:2356	Arachnoid cyst	Main name	Disorder
ORPHA:137817	Arachnoiditis	Main name	Disorder
ORPHA:324442	ARAN-NM	Synonym	Disorder
ORPHA:1915	ARBD	Synonym	Disorder
ORPHA:457193	Arboleda-Tham syndrome	Synonym	Disorder
ORPHA:2697	ARC syndrome	Synonym	Disorder
ORPHA:1172	ARCA	Synonym	Group of disorders
ORPHA:88644	ARCA1	Synonym	Disorder
ORPHA:139485	ARCA2	Synonym	Disorder
ORPHA:281097	ARCI	Synonym	Group of disorders
ORPHA:90349	ARCL1	Synonym	Disorder
ORPHA:221145	ARCL1C	Synonym	Disorder
ORPHA:90350	ARCL2	Synonym	Group of disorders
ORPHA:357074	ARCL2, classic type	Synonym	Subtype of disorder
ORPHA:357074	ARCL2, Debré type	Synonym	Subtype of disorder
ORPHA:357064	ARCL2, progeroid type	Synonym	Disorder
ORPHA:357058	ARCL2A	Synonym	Disorder
ORPHA:357064	ARCL2B	Synonym	Disorder
ORPHA:64749	AR-CMT1	Synonym	Group of disorders
ORPHA:91024	AR-CMT2	Synonym	Group of disorders
ORPHA:90119	AR-CMT2 with acrodystrophy	Synonym	Disorder
ORPHA:90118	AR-CMT2, Ouvrier type	Synonym	Disorder
ORPHA:98856	AR-CMT2B1	Synonym	Disorder
ORPHA:101101	AR-CMT2B2	Synonym	Disorder
ORPHA:228374	AR-CMT2B5	Synonym	Disorder
ORPHA:101102	AR-CMT2C	Synonym	Disorder
ORPHA:101097	ARCMT2K	Synonym	Disorder
ORPHA:324442	ARCMT2-NM	Synonym	Disorder
ORPHA:495274	AR-CMT2T	Synonym	Disorder
ORPHA:466775	ARCMT2X	Synonym	Disorder
ORPHA:659702	ARCN1-related syndrome	Synonym	Disorder
ORPHA:169186	AR-CNM	Synonym	Disorder
ORPHA:685067	ARED14	Synonym	Disorder
ORPHA:1133	AREDYLD syndrome	Main name	Disorder
ORPHA:512103	AREI	Synonym	Disorder
ORPHA:75377	Areolar atrophy of the macula	Synonym	Disorder
ORPHA:319223	Argentine hemorrhagic fever	Main name	Disorder
ORPHA:319223	Argentinian hemorrhagic fever	Synonym	Disorder
ORPHA:90	Arginase 1 deficiency	Synonym	Disorder
ORPHA:90	Arginase deficiency	Synonym	Disorder
ORPHA:178029	Arginine vasopressin deficiency	Main name	Disorder
ORPHA:3463	Arginine vasopressin deficiency- diabetes mellitus-optic atrophy-deafness syndrome	Synonym	Disorder
ORPHA:3463	Arginine vasopressin deficiency- diabetes mellitus-optic atrophy-hearing loss syndrome	Synonym	Disorder
ORPHA:223	Arginine vasopressin resistance	Main name	Disorder
ORPHA:3145	Arginine vasopressin resistance-intracranial calcification-short stature-facial dysmorphism syndrome	Main name	Disorder
ORPHA:90	Argininemia	Main name	Disorder
ORPHA:23	Argininosuccinase deficiency	Synonym	Disorder
ORPHA:247525	Argininosuccinate synthase deficiency	Synonym	Disorder
ORPHA:247525	Argininosuccinate synthetase deficiency	Synonym	Disorder
ORPHA:23	Argininosuccinatelyase deficiency	Synonym	Disorder
ORPHA:23	Argininosuccinic acid lyase deficiency	Synonym	Disorder
ORPHA:247525	Argininosuccinic acid synthase deficiency	Synonym	Disorder
ORPHA:247525	Argininosuccinic acid synthetase deficiency	Synonym	Disorder
ORPHA:23	Argininosuccinic aciduria	Main name	Disorder
ORPHA:60014	Argyria	Main name	Disorder
ORPHA:248	AR-HED	Synonym	Subtype of disorder
ORPHA:641368	AR-HIES due to ZNF341 deficiency	Synonym	Disorder
ORPHA:289176	ARHR	Synonym	Disorder
ORPHA:2318	Arima syndrome	Synonym	Disorder
ORPHA:950	Arkless-Graham syndrome	Synonym	Disorder
ORPHA:96346	ARM	Synonym	Group of disorders
ORPHA:85276	Armfield syndrome	Synonym	Disorder
ORPHA:1915	ARND	Synonym	Disorder
ORPHA:167635	Arndt-Gottron disease	Synonym	Disorder
ORPHA:268882	Arnold-Chiari malformation type 1	Synonym	Disorder
ORPHA:268882	Arnold-Chiari malformation type I	Main name	Disorder
ORPHA:88616	AR-NSID	Synonym	Subtype of disorder
ORPHA:91	Aromatase deficiency	Main name	Disorder
ORPHA:178345	Aromatase excess syndrome	Main name	Disorder
ORPHA:35708	Aromatic L-amino acid decarboxylase deficiency	Main name	Disorder
ORPHA:662762	ARPC4-related syndrome	Synonym	Disorder
ORPHA:254886	arPEO	Synonym	Disorder
ORPHA:731	AR-PKD	Synonym	Disorder
ORPHA:99916	Arrhenoblastoma	Synonym	Disorder
ORPHA:247	Arrhythmogenic cardiomyopathy	Synonym	Group of disorders
ORPHA:293888	Arrhythmogenic cardiomyopathy dominant-left variant	Synonym	Subtype of disorder
ORPHA:293910	Arrhythmogenic cardiomyopathy dominant-right variant	Synonym	Subtype of disorder
ORPHA:293888	Arrhythmogenic cardiomyopathy with left ventricular involvement	Synonym	Subtype of disorder
ORPHA:293910	Arrhythmogenic cardiomyopathy with right ventricular involvement	Synonym	Subtype of disorder
ORPHA:260305	ARSA	Synonym	Disorder
ORPHA:98	ARSACS	Synonym	Disorder
ORPHA:314603	ARSAL	Synonym	Disorder
ORPHA:583	ARSB deficiency	Synonym	Disorder
ORPHA:316240	AR-SPAX	Synonym	Group of disorders
ORPHA:447760	AR-SPG9B	Synonym	Disorder
ORPHA:357107	Arterial cervical rib syndrome	Synonym	Subtype of disorder
ORPHA:357107	Arterial costoclavicular syndrome	Synonym	Subtype of disorder
ORPHA:1682	Arterial dissection-lentiginosis syndrome	Main name	Disorder
ORPHA:95485	Arterial duct anomaly	Main name	Group of disorders
ORPHA:357107	Arterial hyperabduction syndrome	Synonym	Subtype of disorder
ORPHA:357107	Arterial scalenus anticus syndrome	Synonym	Subtype of disorder
ORPHA:357107	Arterial thoracic outlet compression syndrome	Synonym	Subtype of disorder
ORPHA:357107	Arterial thoracic outlet syndrome	Main name	Subtype of disorder
ORPHA:3342	Arterial tortuosity syndrome	Main name	Disorder
ORPHA:357107	Arterial TOS	Synonym	Subtype of disorder
ORPHA:286	Arterial-ecchymotic EDS	Synonym	Disorder
ORPHA:52	Arteriohepatic dysplasia	Synonym	Disorder
ORPHA:261619	Arteriohepatic dysplasia due to a JAG1 point mutation	Synonym	Subtype of disorder
ORPHA:261629	Arteriohepatic dysplasia due to a NOTCH2 point mutation	Synonym	Subtype of disorder
ORPHA:261600	Arteriohepatic dysplasia due to monosomy 20p12	Synonym	Subtype of disorder
ORPHA:693869	Arteriovenous malformation of gallbladder	Synonym	Disorder
ORPHA:693855	Arteriovenous malformation of internal organs	Synonym	Group of disorders
ORPHA:141174	Arteriovenous malformation of mandible	Synonym	Disorder
ORPHA:141171	Arteriovenous malformation of maxilla	Synonym	Disorder
ORPHA:693839	Arteriovenous malformation of the kidney	Synonym	Disorder
ORPHA:693846	Arteriovenous malformation of the liver	Synonym	Disorder
ORPHA:693826	Arteriovenous malformation of the pancreas	Synonym	Disorder
ORPHA:693863	Arteriovenous malformation of the spleen	Synonym	Disorder
ORPHA:693872	Arteriovenous malformation of the urinary tract	Synonym	Disorder
ORPHA:693815	Arteriovenous malformation of the uterus	Synonym	Disorder
ORPHA:1899	Arthrochalasia EDS	Synonym	Disorder
ORPHA:1899	Arthrochalasia Ehlers-Danlos syndrome	Main name	Disorder
ORPHA:1899	Arthrochalasis multiplex congenita	Synonym	Disorder
ORPHA:955	Arthrodentoosteodysplasia	Synonym	Disorder
ORPHA:1037	Arthrogryposis multiplex congenita	Main name	Group of disorders
ORPHA:994	Arthrogryposis multiplex congenita-pulmonary hypoplasia syndrome	Synonym	Disorder
ORPHA:1150	Arthrogryposis multiplex congenita-whistling face syndrome	Main name	Disorder
ORPHA:109007	Arthrogryposis syndrome	Main name	Group of disorders
ORPHA:53696	Arthrogryposis-anterior horn cell disease syndrome	Main name	Disorder
ORPHA:3200	Arthrogryposis-ectodermal dysplasia syndrome	Main name	Disorder
ORPHA:1485	Arthrogryposis-hyperkeratosis syndrome, lethal form	Main name	Disorder
ORPHA:1144	Arthrogryposis-like hand anomaly-sensorineural deafness syndrome	Main name	Disorder
ORPHA:1144	Arthrogryposis-like hand anomaly-sensorineural hearing loss syndrome	Synonym	Disorder
ORPHA:1149	Arthrogryposis-like syndrome	Synonym	Disorder
ORPHA:1154	Arthrogryposis-oculomotor limitation-electroretinal anomalies syndrome	Main name	Disorder
ORPHA:2697	Arthrogryposis-renal dysfunction-cholestasis syndrome	Main name	Disorder
ORPHA:65720	Arthrogryposis-severe scoliosis syndrome	Main name	Disorder
ORPHA:2848	Arthropathy-camptodactyly syndrome	Synonym	Disorder
ORPHA:1187	Arts syndrome	Synonym	Disorder
ORPHA:423655	ARX-related encephalopathy-brain malformation spectrum	Main name	Group of disorders
ORPHA:182079	ARX-related epileptic encephalopathy	Main name	Group of disorders
ORPHA:512	Arylsulfatase A deficiency	Synonym	Disorder
ORPHA:309271	Arylsulfatase A deficiency, adult form	Synonym	Subtype of disorder
ORPHA:309263	Arylsulfatase A deficiency, juvenile form	Synonym	Subtype of disorder
ORPHA:309256	Arylsulfatase A deficiency, late infantile form	Synonym	Subtype of disorder
ORPHA:583	Arylsulfatase B deficiency	Synonym	Disorder
ORPHA:276212	Arylsulfatase B deficiency, rapidly progressing	Synonym	Subtype of disorder
ORPHA:276223	Arylsulfatase B deficiency, slowly progressing	Synonym	Subtype of disorder
ORPHA:81	AS syndrome	Synonym	Disorder
ORPHA:23	ASA deficiency	Synonym	Disorder
ORPHA:231466	ASAN	Synonym	Disorder
ORPHA:583	ASB deficiency	Synonym	Disorder
ORPHA:2302	Asbestos intoxication	Main name	Disorder
ORPHA:2302	Asbestosis	Synonym	Disorder
ORPHA:98725	Ascending aorta anomaly	Main name	Group of disorders
ORPHA:1253	Ascher syndrome	Main name	Disorder
ORPHA:447997	ASCT1 deficiency	Synonym	Disorder
ORPHA:1478	ASD	Synonym	Disorder
ORPHA:352490	ASD due to AUTS2 deficiency	Synonym	Disorder
ORPHA:99104	ASD, coronary sinus type	Synonym	Subtype of disorder
ORPHA:99106	ASD, ostium primum type	Synonym	Subtype of disorder
ORPHA:99103	ASD, ostium secundum type	Synonym	Subtype of disorder
ORPHA:99105	ASD, sinus venosus type	Synonym	Subtype of disorder
ORPHA:54251	Aseptic abscess syndrome	Main name	Disorder
ORPHA:54251	Aseptic abscesses syndrome	Synonym	Disorder
ORPHA:97337	Aseptic necrosis of patella	Synonym	Disorder
ORPHA:3314	Aseptic necrosis of phalangeal epiphyses	Synonym	Disorder
ORPHA:2380	Aseptic necrosis of the capital femoral epiphysis	Synonym	Disorder
ORPHA:97336	Aseptic necrosis of the capital humerus	Synonym	Disorder
ORPHA:97332	Aseptic necrosis of the lunate bone	Synonym	Disorder
ORPHA:563991	Aseptic necrosis of the tarsal bone	Synonym	Disorder
ORPHA:97335	Aseptic necrosis of the tibial tubercle	Synonym	Disorder
ORPHA:54251	Aseptic systemic abscesses	Synonym	Disorder
ORPHA:137686	Asherman syndrome	Main name	Disorder
ORPHA:276198	Asidan	Synonym	Disorder
ORPHA:23	ASL deficiency	Synonym	Disorder
ORPHA:618899	ASMD	Synonym	Group of disorders
ORPHA:391376	Asparagine synthetase deficiency	Synonym	Disorder
ORPHA:141	Aspartoacylase deficiency	Synonym	Disorder
ORPHA:93	Aspartylglucosaminidase deficiency	Synonym	Disorder
ORPHA:93	Aspartylglucosaminuria	Main name	Disorder
ORPHA:63442	ASPED	Synonym	Disorder
ORPHA:1163	Aspergillosis	Main name	Disorder
ORPHA:474	Asphyxiating thoracic dystrophy of the newborn	Synonym	Disorder
ORPHA:163699	ASPS	Synonym	Disorder
ORPHA:81	ASS	Synonym	Disorder
ORPHA:247525	ASS deficiency	Synonym	Disorder
ORPHA:221120	ASSA	Synonym	Disorder
ORPHA:85175	Astley-Kendall dysplasia	Main name	Disorder
ORPHA:251679	Astroblastoma	Main name	Disorder
ORPHA:94	Astrocytic tumor	Synonym	Group of disorders
ORPHA:94	Astrocytoma	Main name	Group of disorders
ORPHA:700170	Asymetric thumb-handgrip weakness-distal myopathy	Main name	Disorder
ORPHA:689021	Asymptomatic hyperCKemia-myalgia-rhabdomyolysis syndrome	Main name	Disorder
ORPHA:81	ASyS	Synonym	Disorder
ORPHA:647	AT V1	Synonym	Disorder
ORPHA:254818	Ataxia neuropathy spectrum	Main name	Group of disorders
ORPHA:98538	Ataxia with dementia	Main name	Group of disorders
ORPHA:96	Ataxia with isolated vitamin E deficiency	Synonym	Disorder
ORPHA:3008	Ataxia with lactic acidosis type 2	Synonym	Disorder
ORPHA:3008	Ataxia with lactic acidosis type II	Synonym	Disorder
ORPHA:94147	Ataxia with pigmentary retinopathy	Synonym	Disorder
ORPHA:96	Ataxia with vitamin E deficiency	Main name	Disorder
ORPHA:1188	Ataxia-deafness-intellectual disability syndrome	Main name	Disorder
ORPHA:137639	Ataxia-delayed dentition-hypomyelination syndrome	Synonym	Subtype of disorder
ORPHA:1227	Ataxia-diabetes-goiter-gonadal insufficiency syndrome	Synonym	Disorder
ORPHA:1188	Ataxia-hearing loss-intellectual disability syndrome	Synonym	Disorder
ORPHA:1180	Ataxia-hypogonadism-choroidal dystrophy syndrome	Main name	Disorder
ORPHA:370022	Ataxia-intellectual disability-oculomotor apraxia-cerebellar cysts syndrome	Main name	Disorder
ORPHA:1168	Ataxia-oculomotor apraxia type 1	Main name	Disorder
ORPHA:64753	Ataxia-oculomotor apraxia type 2	Synonym	Disorder
ORPHA:459033	Ataxia-oculomotor apraxia type 4	Main name	Disorder
ORPHA:2585	Ataxia-pancytopenia syndrome	Main name	Disorder
ORPHA:1184	Ataxia-photosensitivity-short stature syndrome	Main name	Disorder
ORPHA:1178	Ataxia-tapetoretinal degeneration syndrome	Main name	Disorder
ORPHA:100	Ataxia-telangiectasia	Main name	Disorder
ORPHA:370109	Ataxia-telangiectasia variant	Main name	Disorder
ORPHA:647	Ataxia-telangiectasia, variant 1	Synonym	Disorder
ORPHA:251347	Ataxia-telangiectasia-like disorder	Main name	Disorder
ORPHA:1183	Ataxo-opso-myoclonus syndrome	Synonym	Disorder
ORPHA:566852	Atelencephalic microcephaly	Synonym	Subtype of disorder
ORPHA:566852	Atelencephaly	Main name	Subtype of disorder
ORPHA:1190	Atelosteogenesis type 1	Synonym	Disorder
ORPHA:56304	Atelosteogenesis type 2	Synonym	Disorder
ORPHA:56305	Atelosteogenesis type 3	Synonym	Disorder
ORPHA:1190	Atelosteogenesis type I	Main name	Disorder
ORPHA:56304	Atelosteogenesis type II	Main name	Disorder
ORPHA:56305	Atelosteogenesis type III	Main name	Disorder
ORPHA:69739	Athabascan brainstem dysgenesis syndrome	Synonym	Disorder
ORPHA:69739	Athabaskan brainstem dysgenesis syndrome	Main name	Disorder
ORPHA:1192	Atherosclerosis-deafness-diabetes-epilepsy-nephropathy syndrome	Main name	Disorder
ORPHA:1192	Atherosclerosis-hearing loss-diabetes-epilepsy-nephropathy syndrome	Synonym	Disorder
ORPHA:95713	Athyreosis	Main name	Disorder
ORPHA:1226	Athyroidal hypothyroidism-spiky hair-cleft palate syndrome	Synonym	Disorder
ORPHA:250977	ATIC deficiency	Synonym	Disorder
ORPHA:1193	Atkin-Flaitz syndrome	Main name	Disorder
ORPHA:662255	Atlantoaxial non-traumatic subluxation	Synonym	Disorder
ORPHA:251347	ATLD	Synonym	Disorder
ORPHA:86875	ATLL	Synonym	Disorder
ORPHA:231401	ATMDS	Synonym	Disorder
ORPHA:163934	Atopic keratoconjunctivitis	Main name	Disorder
ORPHA:357107	ATOS	Synonym	Subtype of disorder
ORPHA:314632	ATP13A2-related juvenile neuronal ceroid lipofuscinosis	Synonym	Disorder
ORPHA:514980	ATP13A2-related parkinsonism	Main name	Group of disorders
ORPHA:521414	ATP1A1-related autosomal dominant Charcot-Marie-Tooth disease type 2	Synonym	Disorder
ORPHA:521414	ATP1A1-related CMT2	Synonym	Disorder
ORPHA:692790	ATP6AP1-CDG	Main name	Disorder
ORPHA:692790	ATP6AP1-congenital disorder of glycosylation	Synonym	Disorder
ORPHA:139557	ATP7A-related distal motor neuropathy	Synonym	Disorder
ORPHA:692790	ATPase H+ transporting accessory protein 1-congenital disorder of glycosylation	Synonym	Disorder
ORPHA:31150	ATP-binding cassette transporter A1 deficiency	Synonym	Disorder
ORPHA:98791	ATR syndrome linked to chromosome 16	Synonym	Disorder
ORPHA:98791	ATR syndrome, deletion type	Synonym	Disorder
ORPHA:98791	ATR-16 syndrome	Synonym	Disorder
ORPHA:1201	Atresia of small bowel	Synonym	Disorder
ORPHA:1201	Atresia of small intestine	Synonym	Disorder
ORPHA:105	Atresia of urethra	Main name	Disorder
ORPHA:95510	Atrial appendage anomaly	Main name	Group of disorders
ORPHA:95510	Atrial auricle anomaly	Synonym	Group of disorders
ORPHA:98727	Atrial defect and interauricular communication	Synonym	Group of disorders
ORPHA:99107	Atrial septal aneurysm	Main name	Disorder
ORPHA:1478	Atrial septal defect	Synonym	Disorder
ORPHA:99104	Atrial septal defect, coronary sinus type	Main name	Subtype of disorder
ORPHA:99106	Atrial septal defect, ostium primum type	Main name	Subtype of disorder
ORPHA:99103	Atrial septal defect, ostium secundum type	Main name	Subtype of disorder
ORPHA:99105	Atrial septal defect, sinus venosus type	Main name	Subtype of disorder
ORPHA:1479	Atrial septal defect-atrioventricular conduction defects syndrome	Main name	Disorder
ORPHA:86819	Atrichia with papular lesions	Main name	Disorder
ORPHA:228184	Atriodigital dysplasia	Synonym	Group of disorders
ORPHA:392	Atriodigital dysplasia type 1	Synonym	Disorder
ORPHA:1350	Atriodigital dysplasia type 2	Synonym	Disorder
ORPHA:1342	Atriodigital dysplasia type 3	Synonym	Disorder
ORPHA:168796	Atriodigital dysplasia, Slovenian type	Synonym	Disorder
ORPHA:98722	Atrioventricular canal defect	Synonym	Group of disorders
ORPHA:1352	Atrioventricular defect-blepharophimosis-radial and anal defect syndrome	Main name	Disorder
ORPHA:98722	Atrioventricular septal defect	Main name	Group of disorders
ORPHA:98720	Atrioventricular valve anomaly	Main name	Group of disorders
ORPHA:86813	Atrophia areata	Synonym	Disorder
ORPHA:649	Atrophia bulborum hereditaria	Synonym	Disorder
ORPHA:254449	Atrophic lichen planus	Main name	Disorder
ORPHA:254449	Atrophic LP	Synonym	Disorder
ORPHA:656071	Atrophic papulosis	Main name	Disorder
ORPHA:658810	Atrophoderma of Pasini and Pierini	Main name	Disorder
ORPHA:79100	Atrophoderma vermiculata	Main name	Disorder
ORPHA:99966	ATRT	Synonym	Disorder
ORPHA:71289	ATRUS syndrome	Synonym	Disorder
ORPHA:847	ATR-X syndrome	Synonym	Disorder
ORPHA:3342	ATS	Synonym	Disorder
ORPHA:595109	ATS	Synonym	Subtype of disorder
ORPHA:86818	ATS-MR	Synonym	Disorder
ORPHA:352723	Attenuated Chédiak-Higashi syndrome	Main name	Disorder
ORPHA:220460	Attenuated familial adenomatous polyposis	Main name	Disorder
ORPHA:220460	Attenuated familial polyposis coli	Synonym	Disorder
ORPHA:220460	Attenuated FAP	Synonym	Disorder
ORPHA:93585	aTTP	Synonym	Subtype of disorder
ORPHA:271861	ATTRv amyloidosis	Synonym	Disorder
ORPHA:85451	ATTRV122I amyloidosis	Main name	Subtype of disorder
ORPHA:85451	ATTRV122I-related amyloidosis	Synonym	Subtype of disorder
ORPHA:85447	ATTRV30M amyloidosis	Main name	Subtype of disorder
ORPHA:85447	ATTRV30M-related amyloidosis	Synonym	Subtype of disorder
ORPHA:330001	ATTRwt amyloidosis	Synonym	Disorder
ORPHA:330001	ATTRwt-related amyloidosis	Synonym	Disorder
ORPHA:2585	ATXPC syndrome	Synonym	Disorder
ORPHA:199627	Atypical autism	Main name	Disorder
ORPHA:352723	Atypical Chédiak-Higashi syndrome	Synonym	Disorder
ORPHA:251902	Atypical choroid plexus papilloma	Synonym	Disorder
ORPHA:98824	Atypical chronic myeloid leukemia	Main name	Disorder
ORPHA:251902	Atypical CPP	Synonym	Disorder
ORPHA:314466	Atypical Demons-Meigs syndrome	Synonym	Disorder
ORPHA:314721	Atypical dentin dysplasia due to SMOC2 deficiency	Main name	Subtype of disorder
ORPHA:398147	Atypical facial pain	Synonym	Disorder
ORPHA:544628	Atypical Fanconi syndrome-neonatal hyperinsulinism syndrome	Main name	Disorder
ORPHA:698260	Atypical fibromuscular dysplasia	Synonym	Disorder
ORPHA:698260	Atypical FMD	Synonym	Disorder
ORPHA:309252	Atypical Gaucher disease due to saposin C deficiency	Main name	Subtype of disorder
ORPHA:289863	Atypical glycine encephalopathy	Main name	Subtype of disorder
ORPHA:98961	Atypical granular corneal dystrophy	Synonym	Disorder
ORPHA:238523	Atypical HCS	Synonym	Disorder
ORPHA:2134	Atypical hemolytic uremic syndrome	Main name	Disorder
ORPHA:93581	Atypical hemolytic uremic syndrome with anti-factor H antibodies	Main name	Subtype of disorder
ORPHA:544472	Atypical hemolytic uremic syndrome with complement gene abnormality	Main name	Subtype of disorder
ORPHA:2134	Atypical HUS	Synonym	Disorder
ORPHA:93581	Atypical HUS with anti-factor H antibodies	Synonym	Subtype of disorder
ORPHA:544472	Atypical HUS with complement gene abnormality	Synonym	Subtype of disorder
ORPHA:238523	Atypical hypotonia-cystinuria syndrome	Main name	Disorder
ORPHA:391411	Atypical juvenile parkinsonism	Main name	Disorder
ORPHA:86797	Atypical lichen myxedematosus	Main name	Disorder
ORPHA:99971	Atypical lipoma	Synonym	Subtype of disorder
ORPHA:99971	Atypical lipomatous tumor	Synonym	Subtype of disorder
ORPHA:595109	Atypical LQT8	Synonym	Subtype of disorder
ORPHA:674935	Atypical macular coloboma	Synonym	Disorder
ORPHA:314466	Atypical Meigs syndrome	Main name	Disorder
ORPHA:2578	Atypical MRKH syndrome	Synonym	Subtype of disorder
ORPHA:289863	Atypical NKA	Synonym	Subtype of disorder
ORPHA:289863	Atypical non-ketotic hyperglycinemia	Synonym	Subtype of disorder
ORPHA:261501	Atypical Norrie disease due to del(X)(p11.3)	Synonym	Disorder
ORPHA:261501	Atypical Norrie disease due to nullisomy Xp11.3	Synonym	Disorder
ORPHA:261501	Atypical Norrie disease due to Xp11.3 microdeletion	Main name	Disorder
ORPHA:216873	Atypical pantothenate kinase-associated neurodegeneration	Main name	Subtype of disorder
ORPHA:251902	Atypical papilloma of choroid plexus	Main name	Disorder
ORPHA:97355	Atypical parkinsonism in the Caribbean	Synonym	Disorder
ORPHA:79474	Atypical progeroid syndrome	Synonym	Disorder
ORPHA:99750	Atypical progressive supranuclear palsy syndrome	Main name	Subtype of disorder
ORPHA:99750	Atypical PSP syndrome	Synonym	Subtype of disorder
ORPHA:3095	Atypical Rett syndrome	Main name	Disorder
ORPHA:3095	Atypical RTT	Synonym	Disorder
ORPHA:99966	Atypical teratoid rhabdoid tumor	Main name	Disorder
ORPHA:595109	Atypical Timothy syndrome	Main name	Subtype of disorder
ORPHA:90393	Atypical tuberous myxedema of Jadassohn-Dosseker	Synonym	Disorder
ORPHA:79474	Atypical Werner syndrome	Main name	Disorder
ORPHA:16	Atypical X-linked achromatopsia	Synonym	Disorder
ORPHA:166415	Audiogenic seizures	Main name	Disorder
ORPHA:542585	Auditory neuropathy-optic atrophy syndrome	Main name	Disorder
ORPHA:1074	Aughton-Hufnagle syndrome	Synonym	Subtype of disorder
ORPHA:453499	Au-Kline syndrome	Synonym	Disorder
ORPHA:1488	Aural atresia-multiple congenital anomalies-intellectual disability syndrome	Synonym	Disorder
ORPHA:77300	Auricular abnormalities-cleft lip with or without cleft palate-ocular abnormalities syndrome	Main name	Disorder
ORPHA:137888	Auriculocondylar syndrome	Main name	Disorder
ORPHA:114	Auriculoosteodysplasia	Main name	Disorder
ORPHA:662240	Auriculotemporal syndrome	Synonym	Disorder
ORPHA:662240	Auriculo-temporal syndrome	Synonym	Disorder
ORPHA:1995	Ausems-Wittebol Post-Hennekam syndrome	Synonym	Disorder
ORPHA:585	Austin disease	Synonym	Disorder
ORPHA:352490	Autism spectrum disorder due to AUTS2 deficiency	Main name	Disorder
ORPHA:370943	Autism spectrum disorder-epilepsy-arthrogryposis syndrome	Main name	Disorder
ORPHA:308410	Autism-epilepsy syndrome due to branched chain ketoacid dehydrogenase kinase deficiency	Main name	Disorder
ORPHA:563589	Autoantibody-negative autoimmune hepatitis	Synonym	Subtype of disorder
ORPHA:324636	Autoerythrocyte sensitization syndrome	Main name	Disorder
ORPHA:85138	Autoimmune Addison disease	Synonym	Disorder
ORPHA:85138	Autoimmune adrenalitis	Synonym	Disorder
ORPHA:79669	Autoimmune bullous skin disease	Main name	Group of disorders
ORPHA:623638	Autoimmune cerebellitis	Synonym	Group of disorders
ORPHA:315350	Autoimmune disease with skin involvement	Main name	Group of disorders
ORPHA:622014	Autoimmune encephalitis	Main name	Group of disorders
[truncated: 21,522 more rows]

## Sheet: List_active_by_ORPHAcode
ORPHAcode	Label	Type of label	Classification level
ORPHA:5	Long chain 3-hydroxyacyl-CoA dehydrogenase deficiency	Main name	Disorder
ORPHA:6	3-methylcrotonyl-CoA carboxylase deficiency	Main name	Disorder
ORPHA:7	3C syndrome	Main name	Disorder
ORPHA:8	47,XYY syndrome	Main name	Disorder
ORPHA:9	Tetrasomy X syndrome	Main name	Disorder
ORPHA:10	48,XXYY syndrome	Main name	Disorder
ORPHA:11	Pentasomy X syndrome	Main name	Disorder
ORPHA:13	6-pyruvoyl-tetrahydropterin synthase deficiency	Main name	Subtype of disorder
ORPHA:14	Abetalipoproteinemia	Main name	Disorder
ORPHA:15	Achondroplasia	Main name	Disorder
ORPHA:16	Blue cone monochromatism	Main name	Disorder
ORPHA:17	Fatal infantile lactic acidosis with methylmalonic aciduria	Main name	Disorder
ORPHA:18	Distal renal tubular acidosis	Main name	Disorder
ORPHA:19	2-hydroxyglutaric aciduria	Main name	Group of disorders
ORPHA:20	3-hydroxy-3-methylglutaric aciduria	Main name	Disorder
ORPHA:22	Succinic semialdehyde dehydrogenase deficiency	Main name	Disorder
ORPHA:23	Argininosuccinic aciduria	Main name	Disorder
ORPHA:24	Fumaric aciduria	Main name	Disorder
ORPHA:25	Glutaryl-CoA dehydrogenase deficiency	Main name	Disorder
ORPHA:26	Methylmalonic acidemia with homocystinuria	Main name	Disorder
ORPHA:27	Vitamin B12-unresponsive methylmalonic acidemia	Main name	Disorder
ORPHA:28	Vitamin B12-responsive methylmalonic acidemia	Main name	Disorder
ORPHA:29	Mevalonic aciduria	Main name	Subtype of disorder
ORPHA:30	Hereditary orotic aciduria	Main name	Disorder
ORPHA:31	Oxoglutaric aciduria	Main name	Disorder
ORPHA:32	Glutathione synthetase deficiency	Main name	Disorder
ORPHA:33	Isovaleric acidemia	Main name	Disorder
ORPHA:35	Propionic acidemia	Main name	Disorder
ORPHA:36	Acrocallosal syndrome	Main name	Disorder
ORPHA:37	Acrodermatitis enteropathica	Main name	Disorder
ORPHA:38	Acrokeratoelastoidosis of Costa	Main name	Disorder
ORPHA:39	Acromelanosis	Main name	Disorder
ORPHA:40	Acromesomelic dysplasia, Maroteaux type	Main name	Disorder
ORPHA:41	Dyschromatosis symmetrica hereditaria	Main name	Disorder
ORPHA:42	Medium chain acyl-CoA dehydrogenase deficiency	Main name	Disorder
ORPHA:43	X-linked adrenoleukodystrophy	Main name	Disorder
ORPHA:44	Neonatal adrenoleukodystrophy	Main name	Disorder
ORPHA:45	Adenosine monophosphate deaminase deficiency	Main name	Disorder
ORPHA:46	Adenylosuccinate lyase deficiency	Main name	Disorder
ORPHA:47	X-linked agammaglobulinemia	Main name	Subtype of disorder
ORPHA:48	Congenital bilateral absence of vas deferens	Main name	Disorder
ORPHA:49	Penile agenesis	Main name	Disorder
ORPHA:50	Aicardi syndrome	Main name	Disorder
ORPHA:51	Aicardi-Goutières syndrome	Main name	Disorder
ORPHA:52	Alagille syndrome	Main name	Disorder
ORPHA:53	Albers-Schönberg osteopetrosis	Main name	Disorder
ORPHA:54	X-linked recessive ocular albinism	Main name	Disorder
ORPHA:55	Oculocutaneous albinism	Main name	Group of disorders
ORPHA:56	Alkaptonuria	Main name	Disorder
ORPHA:57	Glycogen storage disease due to aldolase A deficiency	Main name	Disorder
ORPHA:58	Alexander disease	Main name	Disorder
ORPHA:59	Allan-Herndon-Dudley syndrome	Main name	Disorder
ORPHA:60	Alpha-1-antitrypsin deficiency	Main name	Disorder
ORPHA:61	Alpha-mannosidosis	Main name	Disorder
ORPHA:62	Alpha-sarcoglycan-related limb-girdle muscular dystrophy R3	Main name	Disorder
ORPHA:63	Alport syndrome	Main name	Disorder
ORPHA:64	Alström syndrome	Main name	Disorder
ORPHA:65	Leber congenital amaurosis	Main name	Disorder
ORPHA:67	Amoebiasis due to Entamoeba histolytica	Main name	Disorder
ORPHA:68	Amoebiasis due to free-living amoebae	Main name	Disorder
ORPHA:69	Amyloidosis	Main name	Group of disorders
ORPHA:70	Proximal spinal muscular atrophy	Main name	Disorder
ORPHA:71	Chylomicron retention disease	Main name	Disorder
ORPHA:72	Angelman syndrome	Main name	Disorder
ORPHA:73	Gorham-Stout disease	Main name	Disorder
ORPHA:74	Angiostrongyliasis	Main name	Disorder
ORPHA:76	Strongyloidiasis	Main name	Disorder
ORPHA:78	Ankylostomiasis	Main name	Disorder
ORPHA:79	Congenital alpha2-antiplasmin deficiency	Main name	Disorder
ORPHA:80	Antiphospholipid syndrome	Main name	Disorder
ORPHA:81	Antisynthetase syndrome	Main name	Disorder
ORPHA:82	Hereditary thrombophilia due to congenital antithrombin deficiency	Main name	Disorder
ORPHA:83	Antley-Bixler syndrome	Main name	Disorder
ORPHA:84	Fanconi anemia	Main name	Disorder
ORPHA:85	Congenital dyserythropoietic anemia	Main name	Group of disorders
ORPHA:86	Familial abdominal aortic aneurysm	Main name	Disorder
ORPHA:87	Apert syndrome	Main name	Disorder
ORPHA:88	Idiopathic aplastic anemia	Main name	Disorder
ORPHA:90	Argininemia	Main name	Disorder
ORPHA:91	Aromatase deficiency	Main name	Disorder
ORPHA:92	Juvenile idiopathic arthritis	Main name	Group of disorders
ORPHA:93	Aspartylglucosaminuria	Main name	Disorder
ORPHA:94	Astrocytoma	Main name	Group of disorders
ORPHA:95	Friedreich ataxia	Main name	Disorder
ORPHA:96	Ataxia with vitamin E deficiency	Main name	Disorder
ORPHA:97	Familial paroxysmal ataxia	Main name	Disorder
ORPHA:98	Autosomal recessive spastic ataxia of Charlevoix-Saguenay	Main name	Disorder
ORPHA:99	Autosomal dominant cerebellar ataxia	Main name	Group of disorders
ORPHA:100	Ataxia-telangiectasia	Main name	Disorder
ORPHA:101	Dentatorubral pallidoluysian atrophy	Main name	Disorder
ORPHA:102	Multiple system atrophy	Main name	Disorder
ORPHA:104	Leber hereditary optic neuropathy	Main name	Disorder
ORPHA:105	Atresia of urethra	Main name	Disorder
ORPHA:107	BOR syndrome	Main name	Disorder
ORPHA:108	Babesiosis	Main name	Disorder
ORPHA:109	Bannayan-Riley-Ruvalcaba syndrome	Main name	Subtype of disorder
ORPHA:110	Bardet-Biedl syndrome	Main name	Disorder
ORPHA:111	Barth syndrome	Main name	Disorder
ORPHA:112	Bartter syndrome	Main name	Disorder
ORPHA:113	Bazex-Dupré-Christol syndrome	Main name	Disorder
ORPHA:114	Auriculoosteodysplasia	Main name	Disorder
ORPHA:115	Congenital contractural arachnodactyly	Main name	Disorder
ORPHA:116	Beckwith-Wiedemann syndrome	Main name	Disorder
ORPHA:117	Behçet disease	Main name	Disorder
ORPHA:118	Beta-mannosidosis	Main name	Disorder
ORPHA:119	Beta-sarcoglycan-related limb-girdle muscular dystrophy R4	Main name	Disorder
ORPHA:122	Birt-Hogg-Dubé syndrome	Main name	Disorder
ORPHA:123	Björnstad syndrome	Main name	Disorder
ORPHA:124	Diamond-Blackfan anemia	Main name	Disorder
ORPHA:125	Bloom syndrome	Main name	Disorder
ORPHA:126	Blepharophimosis-ptosis-epicanthus inversus syndrome	Main name	Disorder
ORPHA:127	Borjeson-Forssman-Lehmann syndrome	Main name	Disorder
ORPHA:128	Diphyllobothriasis	Main name	Disorder
ORPHA:129	Pseudopelade of Brocq	Main name	Disorder
ORPHA:130	Brugada syndrome	Main name	Disorder
ORPHA:131	Budd-Chiari syndrome	Main name	Disorder
ORPHA:132	Hereditary butyrylcholinesterase deficiency	Main name	Disorder
ORPHA:133	Chronic beryllium disease	Main name	Disorder
ORPHA:134	Beta-ketothiolase deficiency	Main name	Disorder
ORPHA:135	CACH syndrome	Main name	Disorder
ORPHA:136	Cerebral autosomal dominant arteriopathy-subcortical infarcts-leukoencephalopathy	Main name	Disorder
ORPHA:137	Congenital disorder of glycosylation	Main name	Group of disorders
ORPHA:138	CHARGE syndrome	Main name	Disorder
ORPHA:139	CHILD syndrome	Main name	Disorder
ORPHA:140	Campomelic dysplasia	Main name	Disorder
ORPHA:141	Canavan disease	Main name	Disorder
ORPHA:142	Anaplastic thyroid carcinoma	Main name	Disorder
ORPHA:143	Parathyroid carcinoma	Main name	Disorder
ORPHA:144	Lynch syndrome	Main name	Disorder
ORPHA:145	Hereditary breast and/or ovarian cancer syndrome	Main name	Disorder
ORPHA:146	Differentiated thyroid carcinoma	Main name	Disorder
ORPHA:147	Carbamoyl-phosphate synthetase 1 deficiency	Main name	Disorder
ORPHA:148	Multiple carboxylase deficiency	Main name	Group of disorders
ORPHA:150	Nasopharyngeal carcinoma	Main name	Disorder
ORPHA:154	Familial isolated dilated cardiomyopathy	Main name	Disorder
ORPHA:156	Carnitine palmitoyl transferase 1A deficiency	Main name	Disorder
ORPHA:157	Carnitine palmitoyltransferase II deficiency	Main name	Disorder
ORPHA:158	Systemic primary carnitine deficiency	Main name	Disorder
ORPHA:159	Carnitine-acylcarnitine translocase deficiency	Main name	Disorder
ORPHA:160	Castleman disease	Main name	Disorder
ORPHA:162	Congenital cataract-anterior segment dysgenesis syndrome	Main name	Disorder
ORPHA:163	Hereditary hyperferritinemia-cataract syndrome	Main name	Disorder
ORPHA:165	Neutral lipid storage disease	Main name	Group of disorders
ORPHA:166	Charcot-Marie-Tooth disease/Hereditary motor and sensory neuropathy	Main name	Group of disorders
ORPHA:167	Chédiak-Higashi syndrome	Main name	Disorder
ORPHA:168	Loose anagen syndrome	Main name	Disorder
ORPHA:169	Ringed hair disease	Main name	Disorder
ORPHA:170	Woolly hair	Main name	Disorder
ORPHA:171	Primary sclerosing cholangitis	Main name	Disorder
ORPHA:172	Progressive familial intrahepatic cholestasis	Main name	Disorder
ORPHA:173	Cholera	Main name	Disorder
ORPHA:174	Metaphyseal chondrodysplasia, Schmid type	Main name	Disorder
ORPHA:175	Cartilage-hair hypoplasia	Main name	Disorder
ORPHA:176	Non-rhizomelic chondrodysplasia punctata	Main name	Group of disorders
ORPHA:177	Rhizomelic chondrodysplasia punctata	Main name	Disorder
ORPHA:178	Chordoma	Main name	Disorder
ORPHA:179	Birdshot chorioretinopathy	Main name	Disorder
ORPHA:180	Choroideremia	Main name	Disorder
ORPHA:181	X-linked hypohidrotic ectodermal dysplasia	Main name	Subtype of disorder
ORPHA:182	Chromomycosis	Main name	Disorder
ORPHA:183	Eosinophilic granulomatosis with polyangiitis	Main name	Disorder
ORPHA:184	Cherubism	Main name	Disorder
ORPHA:185	Scimitar syndrome	Main name	Disorder
ORPHA:186	Primary biliary cholangitis	Main name	Disorder
ORPHA:187	Citrullinemia	Main name	Group of disorders
ORPHA:188	Systemic capillary leak syndrome	Main name	Disorder
ORPHA:189	Hidrotic ectodermal dysplasia	Main name	Disorder
ORPHA:190	Coats disease	Main name	Disorder
ORPHA:191	Cockayne syndrome	Main name	Disorder
ORPHA:192	Coffin-Lowry syndrome	Main name	Disorder
ORPHA:193	Cohen syndrome	Main name	Disorder
ORPHA:195	Cat-eye syndrome	Main name	Disorder
ORPHA:198	Occipital horn syndrome	Main name	Disorder
ORPHA:199	Cornelia de Lange syndrome	Main name	Disorder
ORPHA:200	Isolated corpus callosum agenesis	Main name	Disorder
ORPHA:201	Cowden syndrome	Main name	Subtype of disorder
ORPHA:204	Sporadic Creutzfeldt-Jakob disease	Main name	Disorder
ORPHA:205	Crigler-Najjar syndrome	Main name	Disorder
ORPHA:207	Crouzon syndrome	Main name	Disorder
ORPHA:209	Cutis laxa	Main name	Group of disorders
ORPHA:210	Cyclosporiasis	Main name	Disorder
ORPHA:211	Familial cylindromatosis	Main name	Subtype of disorder
ORPHA:212	Cystathioninuria	Main name	Disorder
ORPHA:213	Cystinosis	Main name	Disorder
ORPHA:214	Cystinuria	Main name	Disorder
ORPHA:215	Congenital stationary night blindness	Main name	Disorder
ORPHA:216	Neuronal ceroid lipofuscinosis	Main name	Group of disorders
ORPHA:217	Isolated Dandy-Walker malformation	Main name	Disorder
ORPHA:218	Darier disease	Main name	Disorder
ORPHA:219	Delta-sarcoglycan-related limb-girdle muscular dystrophy R6	Main name	Disorder
ORPHA:220	Denys-Drash syndrome	Main name	Disorder
ORPHA:221	Dermatomyositis	Main name	Disorder
ORPHA:222	Erosive pustular dermatosis of the scalp	Main name	Disorder
ORPHA:223	Arginine vasopressin resistance	Main name	Disorder
ORPHA:224	Neonatal diabetes mellitus	Main name	Group of disorders
ORPHA:226	Dihydropteridine reductase deficiency	Main name	Subtype of disorder
ORPHA:227	Diphallia	Main name	Disorder
ORPHA:229	Familial aortic dissection	Main name	Disorder
ORPHA:230	Dopamine beta-hydroxylase deficiency	Main name	Disorder
ORPHA:231	Dracunculiasis	Main name	Disorder
ORPHA:232	Sickle cell anemia	Main name	Disorder
ORPHA:233	Duane retraction syndrome	Main name	Disorder
ORPHA:234	Dubin-Johnson syndrome	Main name	Disorder
ORPHA:235	Dubowitz syndrome	Main name	Disorder
ORPHA:236	Trisomy 9p syndrome	Main name	Disorder
ORPHA:237	Duplication of urethra	Main name	Disorder
ORPHA:239	Dyggve-Melchior-Clausen disease	Main name	Disorder
ORPHA:240	Léri-Weill dyschondrosteosis	Main name	Disorder
ORPHA:241	Dyschromatosis universalis hereditaria	Main name	Disorder
ORPHA:242	46,XY complete gonadal dysgenesis	Main name	Disorder
ORPHA:243	46,XX gonadal dysgenesis	Main name	Disorder
ORPHA:244	Primary ciliary dyskinesia	Main name	Disorder
ORPHA:245	Nager syndrome	Main name	Disorder
ORPHA:246	Postaxial acrofacial dysostosis	Main name	Disorder
ORPHA:247	Inherited arrhythmogenic cardiomyopathy	Main name	Group of disorders
ORPHA:248	Autosomal recessive hypohidrotic ectodermal dysplasia	Main name	Subtype of disorder
ORPHA:249	Fibrous dysplasia of bone	Main name	Disorder
ORPHA:250	Frontonasal dysplasia	Main name	Group of disorders
ORPHA:251	Multiple epiphyseal dysplasia	Main name	Group of disorders
ORPHA:253	Spondyloepiphyseal dysplasia and spondyloepimetaphyseal dysplasia	Main name	Group of disorders
ORPHA:254	Spondylometaphyseal dysplasia	Main name	Group of disorders
ORPHA:255	Dopa-responsive dystonia	Main name	Group of disorders
ORPHA:256	Early-onset generalized limb-onset dystonia	Main name	Disorder
ORPHA:257	Epidermolysis bullosa simplex with muscular dystrophy	Main name	Disorder
ORPHA:258	Laminin subunit alpha 2-related congenital muscular dystrophy	Main name	Disorder
ORPHA:261	Emery-Dreifuss muscular dystrophy	Main name	Disorder
ORPHA:262	Duchenne and Becker muscular dystrophy	Main name	Group of disorders
ORPHA:263	Limb-girdle muscular dystrophy	Main name	Group of disorders
ORPHA:267	Calpain-3-related limb-girdle muscular dystrophy R1	Main name	Disorder
ORPHA:268	Dysferlin-related limb-girdle muscular dystrophy R2	Main name	Disorder
ORPHA:269	Facioscapulohumeral dystrophy	Main name	Disorder
ORPHA:270	Oculopharyngeal muscular dystrophy	Main name	Disorder
ORPHA:272	Congenital muscular dystrophy, Fukuyama type	Main name	Disorder
ORPHA:273	Steinert myotonic dystrophy	Main name	Disorder
ORPHA:274	Bernard-Soulier syndrome	Main name	Disorder
ORPHA:275	Severe combined immunodeficiency due to DCLRE1C deficiency	Main name	Disorder
ORPHA:276	T-B+ severe combined immunodeficiency due to gamma chain deficiency	Main name	Disorder
ORPHA:277	Severe combined immunodeficiency due to adenosine deaminase deficiency	Main name	Disorder
ORPHA:280	Wolf-Hirschhorn syndrome	Main name	Disorder
ORPHA:281	Monosomy 5p syndrome	Main name	Disorder
ORPHA:282	Frontotemporal dementia	Main name	Group of disorders
ORPHA:283	Demodicidosis	Main name	Disorder
ORPHA:284	Alveolar echinococcosis	Main name	Disorder
ORPHA:285	Hypermobile Ehlers-Danlos syndrome	Main name	Disorder
ORPHA:286	Vascular Ehlers-Danlos syndrome	Main name	Disorder
ORPHA:287	Classical Ehlers-Danlos syndrome	Main name	Disorder
ORPHA:288	Hereditary elliptocytosis	Main name	Disorder
ORPHA:289	Ellis Van Creveld syndrome	Main name	Disorder
ORPHA:290	Congenital rubella syndrome	Main name	Disorder
ORPHA:291	Congenital varicella syndrome	Main name	Disorder
ORPHA:292	Congenital enterovirus infection	Main name	Disorder
ORPHA:293	Congenital herpes simplex virus infection	Main name	Disorder
ORPHA:294	Fetal cytomegalovirus syndrome	Main name	Disorder
ORPHA:295	Fetal parvovirus syndrome	Main name	Disorder
ORPHA:296	Ollier disease	Main name	Disorder
ORPHA:297	Tick-borne encephalitis	Main name	Disorder
ORPHA:298	Mitochondrial neurogastrointestinal encephalomyopathy	Main name	Disorder
ORPHA:300	Bifunctional enzyme deficiency	Main name	Disorder
ORPHA:301	Ependymal tumor	Main name	Group of disorders
ORPHA:302	Inherited epidermodysplasia verruciformis	Main name	Disorder
ORPHA:303	Dystrophic epidermolysis bullosa	Main name	Group of disorders
ORPHA:304	Epidermolysis bullosa simplex	Main name	Group of disorders
ORPHA:305	Junctional epidermolysis bullosa	Main name	Group of disorders
ORPHA:306	Self-limited infantile epilepsy	Main name	Disorder
ORPHA:307	Juvenile myoclonic epilepsy	Main name	Disorder
ORPHA:308	Progressive myoclonic epilepsy type 1	Main name	Disorder
ORPHA:309	Familial partial epilepsy	Main name	Group of disorders
ORPHA:310	Reflex epilepsy	Main name	Group of disorders
ORPHA:312	Autosomal dominant epidermolytic ichthyosis	Main name	Disorder
ORPHA:313	Lamellar ichthyosis	Main name	Disorder
ORPHA:314	Erythroderma desquamativum	Main name	Disorder
ORPHA:315	Erythrokeratoderma ''en cocardes''	Main name	Disorder
ORPHA:316	Progressive symmetric erythrokeratodermia	Main name	Disorder
ORPHA:317	Erythrokeratodermia variabilis	Main name	Disorder
ORPHA:318	Acute erythroid leukemia	Main name	Disorder
ORPHA:319	Skeletal Ewing sarcoma	Main name	Disorder
ORPHA:320	Apparent mineralocorticoid excess	Main name	Disorder
ORPHA:321	Multiple osteochondromas	Main name	Disorder
ORPHA:322	Exstrophy-epispadias complex	Main name	Disorder
ORPHA:324	Fabry disease	Main name	Disorder
ORPHA:325	Congenital factor II deficiency	Main name	Disorder
ORPHA:326	Congenital factor V deficiency	Main name	Disorder
ORPHA:327	Congenital factor VII deficiency	Main name	Disorder
ORPHA:328	Congenital factor X deficiency	Main name	Disorder
ORPHA:329	Congenital factor XI deficiency	Main name	Disorder
ORPHA:330	Congenital factor XII deficiency	Main name	Disorder
ORPHA:331	Congenital factor XIII deficiency	Main name	Disorder
ORPHA:332	Congenital intrinsic factor deficiency	Main name	Disorder
ORPHA:333	Farber disease	Main name	Disorder
ORPHA:334	Hereditary atrial fibrillation	Main name	Disorder
ORPHA:335	Congenital fibrinogen deficiency	Main name	Disorder
ORPHA:337	Fibrodysplasia ossificans progressiva	Main name	Disorder
ORPHA:340	Hemorrhagic fever-renal syndrome	Main name	Disorder
ORPHA:341	Viral hemorrhagic fever	Main name	Group of disorders
ORPHA:342	Familial Mediterranean fever	Main name	Disorder
ORPHA:343	Hyperimmunoglobulinemia D with periodic fever	Main name	Subtype of disorder
ORPHA:345	Dissecting cellulitis of the scalp	Main name	Disorder
ORPHA:346	Quinquaud folliculitis decalvans	Main name	Disorder
ORPHA:347	Frasier syndrome	Main name	Disorder
ORPHA:348	Fructose-1,6-bisphosphatase deficiency	Main name	Disorder
ORPHA:349	Fucosidosis	Main name	Disorder
ORPHA:351	Galactosialidosis	Main name	Disorder
ORPHA:352	Galactosemia	Main name	Group of disorders
ORPHA:353	Gamma-sarcoglycan-related limb-girdle muscular dystrophy R5	Main name	Disorder
ORPHA:354	GM1 gangliosidosis	Main name	Disorder
ORPHA:355	Gaucher disease	Main name	Disorder
ORPHA:356	Gerstmann-Straussler-Scheinker syndrome	Main name	Disorder
ORPHA:358	Gitelman syndrome	Main name	Disorder
ORPHA:359	Pediatric-onset glaucoma of genetic origin	Main name	Group of disorders
ORPHA:360	Glioblastoma	Main name	Disorder
ORPHA:361	Familial glucocorticoid deficiency	Main name	Disorder
ORPHA:364	Glycogen storage disease due to glucose-6-phosphatase deficiency	Main name	Disorder
ORPHA:365	Glycogen storage disease due to acid maltase deficiency	Main name	Disorder
ORPHA:366	Glycogen storage disease due to glycogen debranching enzyme deficiency	Main name	Disorder
ORPHA:367	Glycogen storage disease due to glycogen branching enzyme deficiency	Main name	Disorder
ORPHA:368	Glycogen storage disease due to muscle glycogen phosphorylase deficiency	Main name	Disorder
ORPHA:369	Glycogen storage disease due to liver glycogen phosphorylase deficiency	Main name	Disorder
ORPHA:370	Glycogen storage disease due to phosphorylase kinase deficiency	Main name	Group of disorders
ORPHA:371	Glycogen storage disease due to muscle phosphofructokinase deficiency	Main name	Disorder
ORPHA:373	Simpson-Golabi-Behmel syndrome	Main name	Disorder
ORPHA:375	Anti-glomerular basement membrane disease	Main name	Disorder
ORPHA:376	Gordon syndrome	Main name	Disorder
ORPHA:377	Gorlin syndrome	Main name	Disorder
ORPHA:379	Chronic granulomatous disease	Main name	Disorder
ORPHA:380	Greig cephalopolysyndactyly syndrome	Main name	Disorder
ORPHA:381	Griscelli syndrome	Main name	Disorder
ORPHA:382	Guanidinoacetate methyltransferase deficiency	Main name	Disorder
ORPHA:384	Huriez syndrome	Main name	Disorder
ORPHA:385	Neurodegeneration with brain iron accumulation	Main name	Group of disorders
ORPHA:386	Hepatic cystic hamartoma	Main name	Disorder
ORPHA:388	Hirschsprung disease	Main name	Disorder
ORPHA:389	Langerhans cell histiocytosis	Main name	Disorder
ORPHA:390	Histoplasmosis	Main name	Disorder
ORPHA:391	Classic Hodgkin lymphoma	Main name	Disorder
ORPHA:392	Holt-Oram syndrome	Main name	Disorder
ORPHA:393	46,XX testicular difference of sex development	Main name	Disorder
ORPHA:394	Homocystinuria due to cystathionine beta-synthase deficiency	Main name	Disorder
ORPHA:395	Homocystinuria due to methylene tetrahydrofolate reductase deficiency	Main name	Disorder
ORPHA:396	Chronic hiccup	Main name	Disorder
ORPHA:397	Giant cell arteritis	Main name	Disorder
ORPHA:399	Huntington disease	Main name	Disorder
ORPHA:400	Cystic echinococcosis	Main name	Disorder
ORPHA:401	Hymenolepiasis	Main name	Disorder
ORPHA:403	Familial hyperaldosteronism type I	Main name	Disorder
ORPHA:404	Familial hyperaldosteronism type II	Main name	Disorder
ORPHA:405	Familial hypocalciuric hypercalcemia	Main name	Disorder
ORPHA:407	Glycine encephalopathy	Main name	Disorder
ORPHA:408	Isolated glycerol kinase deficiency	Main name	Disorder
ORPHA:409	Hyperkeratosis lenticularis perstans	Main name	Disorder
ORPHA:412	Dysbetalipoproteinemia	Main name	Disorder
ORPHA:414	Gyrate atrophy of choroid and retina	Main name	Disorder
ORPHA:415	Hyperornithinemia-hyperammonemia-homocitrullinuria syndrome	Main name	Disorder
ORPHA:416	Primary hyperoxaluria	Main name	Disorder
ORPHA:417	Neonatal severe primary hyperparathyroidism	Main name	Disorder
ORPHA:418	Congenital adrenal hyperplasia	Main name	Group of disorders
ORPHA:419	Hyperprolinemia type 1	Main name	Disorder
ORPHA:422	Idiopathic/heritable pulmonary arterial hypertension	Main name	Disorder
ORPHA:423	Malignant hyperthermia of anesthesia	Main name	Disorder
ORPHA:424	Familial hyperthyroidism due to mutations in TSH receptor	Main name	Disorder
ORPHA:425	Apolipoprotein A-I deficiency	Main name	Disorder
ORPHA:427	Familial hypoaldosteronism	Main name	Disorder
ORPHA:428	Autosomal dominant hypocalcemia	Main name	Subtype of disorder
ORPHA:429	Hypochondroplasia	Main name	Disorder
ORPHA:432	Normosmic congenital hypogonadotropic hypogonadism	Main name	Subtype of disorder
ORPHA:436	Hypophosphatasia	Main name	Disorder
ORPHA:437	Hypophosphatemic rickets	Main name	Group of disorders
ORPHA:439	Isolated right ventricular hypoplasia	Main name	Disorder
ORPHA:441	Pure autonomic failure	Main name	Disorder
ORPHA:442	Congenital hypothyroidism	Main name	Group of disorders
ORPHA:444	Marie Unna hereditary hypotrichosis	Main name	Disorder
ORPHA:446	Neonatal hemochromatosis	Main name	Disorder
ORPHA:447	Paroxysmal nocturnal hemoglobinuria	Main name	Disorder
ORPHA:448	Hemophilia	Main name	Group of disorders
ORPHA:449	Hepatoblastoma	Main name	Disorder
ORPHA:450	Heterotaxia	Main name	Group of disorders
ORPHA:452	X-linked lissencephaly with abnormal genitalia	Main name	Disorder
ORPHA:454	Acquired ichthyosis	Main name	Disorder
ORPHA:455	Superficial epidermolytic ichthyosis	Main name	Disorder
ORPHA:457	Harlequin ichthyosis	Main name	Disorder
ORPHA:461	Recessive X-linked ichthyosis	Main name	Disorder
ORPHA:464	Incontinentia pigmenti	Main name	Disorder
ORPHA:465	Congenital plasminogen activator inhibitor type 1 deficiency	Main name	Disorder
ORPHA:466	Fatal familial insomnia	Main name	Disorder
ORPHA:467	Non-acquired combined pituitary hormone deficiency	Main name	Group of disorders
ORPHA:469	Hereditary fructose intolerance	Main name	Disorder
ORPHA:470	Lysinuric protein intolerance	Main name	Disorder
ORPHA:472	Isosporiasis	Main name	Disorder
ORPHA:474	Jeune syndrome	Main name	Disorder
ORPHA:475	Isolated Joubert syndrome	Main name	Disorder
ORPHA:477	KID syndrome	Main name	Disorder
ORPHA:478	Kallmann syndrome	Main name	Subtype of disorder
ORPHA:480	Kearns-Sayre syndrome	Main name	Disorder
ORPHA:481	Kennedy disease	Main name	Disorder
ORPHA:482	Kimura disease	Main name	Disorder
ORPHA:483	Congenital high-molecular-weight kininogen deficiency	Main name	Disorder
ORPHA:485	Kniest dysplasia	Main name	Disorder
ORPHA:486	Autosomal dominant severe congenital neutropenia	Main name	Disorder
ORPHA:487	Krabbe disease	Main name	Disorder
ORPHA:488	Urachal cyst	Main name	Disorder
ORPHA:490	Omphalomesenteric cyst	Main name	Disorder
ORPHA:492	Proliferating trichilemmal cyst	Main name	Disorder
ORPHA:493	Familial keratoacanthoma	Main name	Disorder
ORPHA:494	Keratoderma hereditarium mutilans	Main name	Disorder
ORPHA:495	Transgrediens et progrediens palmoplantar keratoderma	Main name	Disorder
ORPHA:498	Keratosis pilaris atrophicans	Main name	Group of disorders
ORPHA:499	Kerion celsi	Main name	Disorder
ORPHA:500	Noonan syndrome with multiple lentigines	Main name	Disorder
ORPHA:501	Lafora disease	Main name	Disorder
ORPHA:502	Trichorhinophalangeal syndrome type 2	Main name	Disorder
ORPHA:503	Larsen syndrome	Main name	Disorder
ORPHA:504	Creeping myiasis	Main name	Disorder
ORPHA:505	Graham Little-Piccardi-Lassueur syndrome	Main name	Disorder
ORPHA:506	Leigh syndrome	Main name	Disorder
ORPHA:507	Leishmaniasis	Main name	Disorder
ORPHA:508	Donohue syndrome	Main name	Disorder
ORPHA:509	Leptospirosis	Main name	Disorder
ORPHA:510	Lesch-Nyhan syndrome	Main name	Disorder
ORPHA:511	Maple syrup urine disease	Main name	Disorder
ORPHA:512	Metachromatic leukodystrophy	Main name	Disorder
ORPHA:513	Acute lymphoblastic leukemia	Main name	Group of disorders
ORPHA:514	Acute monoblastic/monocytic leukemia	Main name	Disorder
ORPHA:517	Acute myelomonocytic leukemia	Main name	Disorder
ORPHA:518	Acute megakaryoblastic leukemia	Main name	Disorder
ORPHA:519	Acute myeloid leukemia	Main name	Group of disorders
ORPHA:520	Acute promyelocytic leukemia	Main name	Disorder
ORPHA:521	Chronic myeloid leukemia	Main name	Disorder
ORPHA:523	Hereditary leiomyomatosis and renal cell cancer	Main name	Disorder
ORPHA:524	Li-Fraumeni syndrome	Main name	Disorder
ORPHA:525	Lichen planopilaris	Main name	Disorder
ORPHA:526	Liddle syndrome	Main name	Disorder
ORPHA:528	Congenital generalized lipodystrophy	Main name	Disorder
ORPHA:529	Roch-Leri mesosomatous lipomatosis	Main name	Disorder
ORPHA:530	Lipoid proteinosis	Main name	Disorder
ORPHA:531	Miller-Dieker syndrome	Main name	Disorder
ORPHA:533	Listeriosis	Main name	Disorder
ORPHA:534	Oculocerebrorenal syndrome of Lowe	Main name	Disorder
ORPHA:535	Rare cutaneous lupus erythematosus	Main name	Group of disorders
ORPHA:536	Systemic lupus erythematosus	Main name	Disorder
ORPHA:537	Toxic epidermal necrolysis	Main name	Subtype of disorder
ORPHA:538	Lymphangioleiomyomatosis	Main name	Disorder
ORPHA:540	Familial hemophagocytic lymphohistiocytosis	Main name	Disorder
ORPHA:541	Primary cutaneous CD30+ T-cell lymphoproliferative disease	Main name	Group of disorders
ORPHA:542	Primary cutaneous lymphoma	Main name	Group of disorders
ORPHA:543	Burkitt lymphoma	Main name	Disorder
ORPHA:544	Diffuse large B-cell lymphoma	Main name	Group of disorders
ORPHA:545	Follicular lymphoma	Main name	Disorder
ORPHA:547	Non-Hodgkin lymphoma	Main name	Group of disorders
ORPHA:548	Leprosy	Main name	Disorder
ORPHA:549	Legionnaires disease	Main name	Disorder
ORPHA:550	MELAS	Main name	Disorder
ORPHA:551	MERRF	Main name	Disorder
ORPHA:552	MODY	Main name	Disorder
ORPHA:556	Malakoplakia	Main name	Disorder
ORPHA:557	Non-syndromic anorectal malformation	Main name	Group of disorders
ORPHA:558	Marfan syndrome	Main name	Disorder
ORPHA:559	Marinesco-Sjögren syndrome	Main name	Disorder
ORPHA:560	Marshall syndrome	Main name	Disorder
ORPHA:561	Marshall-Smith syndrome	Main name	Disorder
ORPHA:562	McCune-Albright syndrome	Main name	Disorder
ORPHA:563	Peripartum cardiomyopathy	Main name	Disorder
ORPHA:564	Meckel syndrome	Main name	Disorder
ORPHA:565	Menkes disease	Main name	Disorder
ORPHA:566	Congenital microcoria	Main name	Disorder
ORPHA:567	22q11.2 deletion syndrome	Main name	Disorder
ORPHA:568	Microphthalmia, Lenz type	Main name	Disorder
ORPHA:569	Familial or sporadic hemiplegic migraine	Main name	Disorder
ORPHA:570	Moebius syndrome	Main name	Disorder
ORPHA:572	Immunodeficiency by defective expression of MHC class II	Main name	Disorder
ORPHA:573	Monilethrix	Main name	Disorder
ORPHA:574	21q deletion syndrome	Main name	Disorder
ORPHA:575	Muckle-Wells syndrome	Main name	Disorder
ORPHA:576	Mucolipidosis type II	Main name	Disorder
ORPHA:577	Mucolipidosis type III	Main name	Disorder
ORPHA:578	Mucolipidosis type IV	Main name	Disorder
ORPHA:579	Mucopolysaccharidosis type 1	Main name	Disorder
ORPHA:580	Mucopolysaccharidosis type 2	Main name	Disorder
ORPHA:581	Mucopolysaccharidosis type 3	Main name	Disorder
ORPHA:582	Mucopolysaccharidosis type 4	Main name	Disorder
ORPHA:583	Mucopolysaccharidosis type 6	Main name	Disorder
ORPHA:584	Mucopolysaccharidosis type 7	Main name	Disorder
ORPHA:585	Multiple sulfatase deficiency	Main name	Disorder
ORPHA:586	Cystic fibrosis	Main name	Disorder
ORPHA:588	Muscle-eye-brain disease	Main name	Disorder
ORPHA:589	Myasthenia gravis	Main name	Disorder
ORPHA:590	Congenital myasthenic syndrome	Main name	Disorder
ORPHA:591	Furuncular myiasis	Main name	Disorder
ORPHA:592	Macrophagic myofasciitis	Main name	Disorder
ORPHA:593	Myofibrillar myopathy	Main name	Group of disorders
ORPHA:595	Centronuclear myopathy	Main name	Group of disorders
ORPHA:596	X-linked centronuclear myopathy	Main name	Disorder
ORPHA:597	Central core disease	Main name	Disorder
ORPHA:598	Multiminicore myopathy	Main name	Disorder
ORPHA:599	Distal myopathy	Main name	Group of disorders
ORPHA:600	Vocal cord and pharyngeal distal myopathy	Main name	Disorder
ORPHA:602	GNE myopathy	Main name	Disorder
ORPHA:603	Distal myopathy, Welander type	Main name	Disorder
ORPHA:606	Proximal myotonic myopathy	Main name	Disorder
ORPHA:607	Nemaline myopathy	Main name	Group of disorders
ORPHA:609	Tibial muscular dystrophy	Main name	Disorder
ORPHA:610	Bethlem muscular dystrophy	Main name	Disorder
ORPHA:611	Inclusion body myositis	Main name	Disorder
ORPHA:612	Potassium-aggravated myotonia	Main name	Group of disorders
ORPHA:614	Thomsen and Becker disease	Main name	Disorder
ORPHA:615	Familial atrial myxoma	Main name	Disorder
ORPHA:616	Medulloblastoma	Main name	Disorder
ORPHA:617	Congenital primary megaureter	Main name	Disorder
ORPHA:618	Familial melanoma	Main name	Disorder
ORPHA:621	Hereditary methemoglobinemia	Main name	Disorder
ORPHA:622	Homocystinuria without methylmalonic aciduria	Main name	Disorder
ORPHA:624	Familial multiple nevi flammei	Main name	Disorder
ORPHA:626	Large/giant congenital melanocytic nevus	Main name	Disorder
ORPHA:627	Nance-Horan syndrome	Main name	Disorder
ORPHA:628	Diastrophic dysplasia	Main name	Disorder
ORPHA:629	Short stature due to growth hormone qualitative anomaly	Main name	Subtype of disorder
ORPHA:631	Non-acquired isolated growth hormone deficiency	Main name	Disorder
ORPHA:632	Short stature due to isolated growth hormone deficiency with X-linked hypogammaglobulinemia	Main name	Subtype of disorder
ORPHA:633	Laron syndrome	Main name	Disorder
ORPHA:634	Netherton syndrome	Main name	Disorder
ORPHA:635	Neuroblastoma	Main name	Disorder
ORPHA:636	Neurofibromatosis type 1	Main name	Disorder
ORPHA:637	Full NF2-related schwannomatosis	Main name	Disorder
ORPHA:638	Neurofibromatosis-Noonan syndrome	Main name	Disorder
ORPHA:640	Hereditary neuropathy with liability to pressure palsies	Main name	Disorder
ORPHA:641	Multifocal motor neuropathy	Main name	Disorder
ORPHA:642	Hereditary sensory and autonomic neuropathy type 4	Main name	Disorder
ORPHA:643	Giant axonal neuropathy	Main name	Disorder
ORPHA:644	NARP syndrome	Main name	Disorder
ORPHA:646	Niemann-Pick disease type C	Main name	Disorder
ORPHA:647	Nijmegen breakage syndrome	Main name	Disorder
ORPHA:648	Noonan syndrome	Main name	Disorder
ORPHA:649	Norrie disease	Main name	Disorder
ORPHA:650	LCAT deficiency	Main name	Disorder
ORPHA:652	Multiple endocrine neoplasia type 1	Main name	Disorder
ORPHA:653	Multiple endocrine neoplasia type 2	Main name	Disorder
ORPHA:654	Nephroblastoma	Main name	Disorder
ORPHA:655	Nephronophthisis	Main name	Disorder
ORPHA:656	Hereditary steroid-resistant nephrotic syndrome	Main name	Disorder
ORPHA:657	Congenital isolated hyperinsulinism	Main name	Group of disorders
ORPHA:658	Non-histaminic angioedema	Main name	Group of disorders
ORPHA:659	Mutilating palmoplantar keratoderma with periorificial keratotic plaques	Main name	Disorder
ORPHA:660	Omphalocele	Main name	Disorder
ORPHA:661	Congenital central hypoventilation syndrome	Main name	Disorder
ORPHA:662	Lymphedema with yellow nails	Main name	Disorder
ORPHA:663	Mitochondrial DNA-related progressive external ophthalmoplegia	Main name	Disorder
ORPHA:664	Ornithine transcarbamylase deficiency	Main name	Disorder
ORPHA:666	Osteogenesis imperfecta	Main name	Disorder
ORPHA:667	Autosomal recessive malignant osteopetrosis	Main name	Disorder
ORPHA:668	Osteosarcoma	Main name	Disorder
ORPHA:671	Primary cutis verticis gyrata	Main name	Group of disorders
ORPHA:672	Pallister-Hall syndrome	Main name	Disorder
ORPHA:673	Malaria	Main name	Disorder
ORPHA:674	Accessory pancreas	Main name	Disorder
ORPHA:675	Annular pancreas	Main name	Disorder
ORPHA:676	Autosomal dominant hereditary chronic pancreatitis	Main name	Disorder
ORPHA:677	Pancreatoblastoma	Main name	Disorder
ORPHA:678	Papillon-Lefèvre syndrome	Main name	Disorder
ORPHA:679	Malignant atrophic papulosis	Main name	Subtype of disorder
ORPHA:681	Hypokalemic periodic paralysis	Main name	Disorder
ORPHA:682	Hyperkalemic periodic paralysis	Main name	Disorder
ORPHA:683	Progressive supranuclear palsy	Main name	Disorder
ORPHA:684	Paramyotonia congenita of Von Eulenburg	Main name	Disorder
ORPHA:685	Hereditary spastic paraplegia	Main name	Group of disorders
ORPHA:699	Pearson syndrome	Main name	Disorder
ORPHA:700	Alopecia totalis	Main name	Disorder
ORPHA:701	Alopecia universalis	Main name	Disorder
ORPHA:702	Pelizaeus-Merzbacher disease	Main name	Disorder
ORPHA:703	Bullous pemphigoid	Main name	Disorder
ORPHA:704	Pemphigus vulgaris	Main name	Disorder
ORPHA:705	Pendred syndrome	Main name	Disorder
ORPHA:707	Plague	Main name	Disorder
ORPHA:708	Peters anomaly	Main name	Disorder
ORPHA:709	Peters plus syndrome	Main name	Disorder
ORPHA:710	Pfeiffer syndrome	Main name	Disorder
ORPHA:712	Hemolytic anemia due to glucophosphate isomerase deficiency	Main name	Disorder
ORPHA:713	Glycogen storage disease due to phosphoglycerate kinase 1 deficiency	Main name	Disorder
ORPHA:714	Hemolytic anemia due to diphosphoglycerate mutase deficiency	Main name	Disorder
ORPHA:715	Glycogen storage disease due to muscle phosphorylase kinase deficiency	Main name	Disorder
ORPHA:716	Phenylketonuria	Main name	Disorder
ORPHA:718	Isolated Pierre Robin sequence	Main name	Disorder
ORPHA:720	Pili bifurcati	Main name	Disorder
ORPHA:721	Gray platelet syndrome	Main name	Disorder
ORPHA:722	Hypoplasminogenemia	Main name	Disorder
ORPHA:723	Pneumocystosis	Main name	Disorder
ORPHA:724	Idiopathic acute eosinophilic pneumonia	Main name	Disorder
ORPHA:725	Developmental and epileptic encephalopathy with spike-wave activation in sleep	Main name	Disorder
ORPHA:726	Alpers-Huttenlocher syndrome	Main name	Disorder
ORPHA:727	Microscopic polyangiitis	Main name	Disorder
ORPHA:728	Relapsing polychondritis	Main name	Disorder
ORPHA:729	Polycythemia vera	Main name	Disorder
ORPHA:730	Autosomal dominant polycystic kidney disease	Main name	Disorder
ORPHA:731	Autosomal recessive polycystic kidney disease	Main name	Disorder
ORPHA:732	Polymyositis	Main name	Disorder
ORPHA:733	Familial adenomatous polyposis	Main name	Disorder
ORPHA:734	Alpha delta granule deficiency	Main name	Disorder
ORPHA:735	Porokeratosis of Mibelli	Main name	Disorder
ORPHA:737	Porokeratosis plantaris palmaris et disseminata	Main name	Disorder
ORPHA:738	Porphyria	Main name	Group of disorders
ORPHA:739	Prader-Willi syndrome	Main name	Disorder
ORPHA:740	Hutchinson-Gilford progeria syndrome	Main name	Disorder
ORPHA:741	Familial mitral valve prolapse	Main name	Disorder
ORPHA:742	Prolidase deficiency	Main name	Disorder
ORPHA:743	Severe hereditary thrombophilia due to congenital protein S deficiency	Main name	Disorder
ORPHA:744	Proteus syndrome	Main name	Disorder
ORPHA:745	Severe hereditary thrombophilia due to congenital protein C deficiency	Main name	Disorder
ORPHA:746	Mitochondrial trifunctional protein deficiency	Main name	Disorder
ORPHA:747	Autoimmune pulmonary alveolar proteinosis	Main name	Disorder
ORPHA:748	Mendelian susceptibility to mycobacterial diseases	Main name	Group of disorders
ORPHA:749	Congenital prekallikrein deficiency	Main name	Disorder
ORPHA:750	Pseudoachondroplasia	Main name	Disorder
ORPHA:752	46,XY difference of sex development due to 17-beta-hydroxysteroid dehydrogenase 3 deficiency	Main name	Disorder
ORPHA:753	46,XY difference of sex development due to 5-alpha-reductase 2 deficiency	Main name	Disorder
ORPHA:754	Androgen insensitivity syndrome	Main name	Group of disorders
ORPHA:755	Leydig cell hypoplasia	Main name	Disorder
ORPHA:756	Pseudohypoaldosteronism type 1	Main name	Disorder
ORPHA:757	Pseudohypoaldosteronism type 2	Main name	Disorder
ORPHA:758	Pseudoxanthoma elasticum	Main name	Disorder
ORPHA:760	Purine nucleoside phosphorylase deficiency	Main name	Disorder
ORPHA:761	Immunoglobulin A vasculitis	Main name	Disorder
ORPHA:763	Pycnodysostosis	Main name	Disorder
ORPHA:764	Pyomyositis	Main name	Disorder
ORPHA:765	Pyruvate dehydrogenase deficiency	Main name	Disorder
ORPHA:766	Hemolytic anemia due to red cell pyruvate kinase deficiency	Main name	Disorder
ORPHA:767	Polyarteritis nodosa	Main name	Disorder
ORPHA:768	Congenital long QT syndrome	Main name	Group of disorders
ORPHA:769	Rabson-Mendenhall syndrome	Main name	Disorder
ORPHA:770	Rabies	Main name	Disorder
ORPHA:772	Infantile Refsum disease	Main name	Disorder
ORPHA:773	Refsum disease	Main name	Disorder
ORPHA:774	Hereditary hemorrhagic telangiectasia	Main name	Disorder
ORPHA:776	Lujan-Fryns syndrome	Main name	Disorder
ORPHA:777	X-linked non-syndromic intellectual disability	Main name	Subtype of disorder
ORPHA:778	Rett syndrome	Main name	Disorder
ORPHA:779	Reynolds syndrome	Main name	Disorder
ORPHA:780	Rhabdomyosarcoma	Main name	Disorder
ORPHA:781	Q fever	Main name	Disorder
ORPHA:782	Axenfeld-Rieger syndrome	Main name	Disorder
ORPHA:783	Rubinstein-Taybi syndrome	Main name	Disorder
ORPHA:785	Estrogen resistance syndrome	Main name	Disorder
ORPHA:786	Generalized glucocorticoid resistance syndrome	Main name	Disorder
ORPHA:790	Retinoblastoma	Main name	Disorder
ORPHA:791	Retinitis pigmentosa	Main name	Disorder
ORPHA:792	X-linked retinoschisis	Main name	Disorder
ORPHA:793	SAPHO syndrome	Main name	Disorder
ORPHA:794	Saethre-Chotzen syndrome	Main name	Disorder
ORPHA:795	Rare form of salmonellosis	Main name	Group of disorders
ORPHA:796	Sandhoff disease	Main name	Disorder
ORPHA:797	Sarcoidosis	Main name	Disorder
ORPHA:798	Schinzel-Giedion syndrome	Main name	Disorder
ORPHA:799	Schizencephaly	Main name	Disorder
ORPHA:800	Schwartz-Jampel syndrome	Main name	Disorder
ORPHA:801	Scleroderma	Main name	Group of disorders
ORPHA:803	Amyotrophic lateral sclerosis	Main name	Disorder
ORPHA:805	Tuberous sclerosis complex	Main name	Disorder
ORPHA:806	Scott syndrome	Main name	Disorder
ORPHA:808	Seckel syndrome	Main name	Disorder
ORPHA:809	Mixed connective tissue disease	Main name	Disorder
ORPHA:810	Shigellosis	Main name	Disorder
ORPHA:811	Shwachman-Diamond syndrome	Main name	Disorder
ORPHA:812	Sialidosis type 1	Main name	Disorder
ORPHA:813	Silver-Russell syndrome	Main name	Disorder
ORPHA:816	Sjögren-Larsson syndrome	Main name	Disorder
ORPHA:817	Peeling skin syndrome	Main name	Group of disorders
ORPHA:818	Smith-Lemli-Opitz syndrome	Main name	Disorder
ORPHA:819	Smith-Magenis syndrome	Main name	Disorder
ORPHA:820	Sneddon syndrome	Main name	Disorder
ORPHA:821	Sotos syndrome	Main name	Disorder
ORPHA:822	Hereditary spherocytosis	Main name	Disorder
ORPHA:823	Spina bifida and other spinal dysraphisms	Main name	Group of disorders
ORPHA:824	Primary myelofibrosis	Main name	Disorder
ORPHA:826	Sporotrichosis	Main name	Disorder
ORPHA:827	Stargardt disease	Main name	Disorder
ORPHA:828	Stickler syndrome	Main name	Disorder
ORPHA:829	Adult-onset Still disease	Main name	Disorder
ORPHA:831	Congenital cervical spinal stenosis	Main name	Disorder
ORPHA:832	Succinyl-CoA:3-oxoacid CoA transferase deficiency	Main name	Disorder
ORPHA:833	Encephalopathy due to sulfite oxidase deficiency	Main name	Disorder
ORPHA:834	Free sialic acid storage disease	Main name	Disorder
ORPHA:838	Susac syndrome	Main name	Disorder
ORPHA:839	Congenital nephrotic syndrome, Finnish type	Main name	Disorder
ORPHA:840	Syringocystadenoma papilliferum	Main name	Disorder
ORPHA:841	Sebocystomatosis	Main name	Disorder
ORPHA:842	Testicular seminomatous germ cell tumor	Main name	Disorder
ORPHA:845	Tay-Sachs disease	Main name	Disorder
ORPHA:846	Alpha-thalassemia	Main name	Disorder
ORPHA:847	X-linked alpha-thalassemia-intellectual disability syndrome	Main name	Disorder
ORPHA:848	Beta-thalassemia	Main name	Disorder
ORPHA:849	Glanzmann thrombasthenia	Main name	Disorder
ORPHA:851	Paris-Trousseau thrombocytopenia	Main name	Disorder
ORPHA:852	X-linked thrombocytopenia with normal platelets	Main name	Subtype of disorder
ORPHA:853	Fetal and neonatal alloimmune thrombocytopenia	Main name	Disorder
ORPHA:854	Non-malignant and non-cirrhotic portal vein thrombosis	Main name	Disorder
ORPHA:857	Townes-Brocks syndrome	Main name	Disorder
ORPHA:858	Congenital toxoplasmosis	Main name	Disorder
ORPHA:859	Transcobalamin deficiency	Main name	Disorder
ORPHA:860	Congenitally uncorrected transposition of the great arteries	Main name	Disorder
ORPHA:861	Treacher-Collins syndrome	Main name	Disorder
ORPHA:863	Trichinellosis	Main name	Disorder
ORPHA:864	Trichofolliculoma	Main name	Disorder
ORPHA:867	Familial multiple trichoepithelioma	Main name	Subtype of disorder
ORPHA:868	Triose phosphate-isomerase deficiency	Main name	Disorder
ORPHA:869	Triple A syndrome	Main name	Disorder
ORPHA:870	Down syndrome	Main name	Disorder
ORPHA:871	Hereditary progressive cardiac conduction defect	Main name	Disorder
ORPHA:873	Desmoid tumor	Main name	Disorder
ORPHA:874	Primary adult heart tumor	Main name	Disorder
ORPHA:875	Primary pediatric heart tumor	Main name	Disorder
ORPHA:876	Yolk sac tumor	Main name	Disorder
ORPHA:877	Neuroendocrine neoplasm	Main name	Group of disorders
ORPHA:879	Tungiasis	Main name	Disorder
ORPHA:881	Turner syndrome	Main name	Disorder
ORPHA:882	Tyrosinemia type 1	Main name	Disorder
ORPHA:883	Extragonadal teratoma	Main name	Disorder
ORPHA:884	Pallister-Killian syndrome	Main name	Disorder
ORPHA:886	Usher syndrome	Main name	Disorder
ORPHA:887	VACTERL/VATER association	Main name	Disorder
ORPHA:888	Van der Woude syndrome	Main name	Disorder
ORPHA:889	Cutaneous small vessel vasculitis	Main name	Disorder
ORPHA:890	Hepatic veno-occlusive disease	Main name	Disorder
ORPHA:891	Familial exudative vitreoretinopathy	Main name	Disorder
ORPHA:892	Von Hippel-Lindau disease	Main name	Disorder
ORPHA:893	WAGR syndrome	Main name	Disorder
ORPHA:894	Waardenburg syndrome type 1	Main name	Subtype of disorder
ORPHA:895	Waardenburg syndrome type 2	Main name	Subtype of disorder
ORPHA:896	Waardenburg syndrome type 3	Main name	Subtype of disorder
ORPHA:897	Waardenburg-Shah syndrome	Main name	Disorder
ORPHA:898	Wagner disease	Main name	Disorder
ORPHA:899	Walker-Warburg syndrome	Main name	Disorder
ORPHA:900	Granulomatosis with polyangiitis	Main name	Disorder
ORPHA:901	Wells syndrome	Main name	Disorder
ORPHA:902	Werner syndrome	Main name	Disorder
ORPHA:903	Von Willebrand disease	Main name	Disorder
ORPHA:904	Williams syndrome	Main name	Disorder
ORPHA:905	Wilson disease	Main name	Disorder
ORPHA:906	Wiskott-Aldrich syndrome	Main name	Disorder
ORPHA:908	Fragile X syndrome	Main name	Disorder
ORPHA:909	Cerebrotendinous xanthomatosis	Main name	Disorder
ORPHA:910	Xeroderma pigmentosum	Main name	Disorder
ORPHA:911	Combined immunodeficiency due to ZAP70 deficiency	Main name	Disorder
ORPHA:912	Zellweger syndrome	Main name	Disorder
ORPHA:913	Zollinger-Ellison syndrome	Main name	Disorder
ORPHA:915	Aarskog-Scott syndrome	Main name	Disorder
ORPHA:916	Aase-Smith syndrome	Main name	Disorder
ORPHA:920	Ablepharon macrostomia syndrome	Main name	Disorder
ORPHA:921	Abruzzo-Erickson syndrome	Main name	Disorder
ORPHA:922	Familial nasal acilia	Main name	Disorder
ORPHA:926	Acatalasemia	Main name	Disorder
ORPHA:927	Hyperammonemia due to N-acetylglutamate synthase deficiency	Main name	Disorder
ORPHA:929	Achalasia-microcephaly syndrome	Main name	Disorder
ORPHA:930	Idiopathic achalasia	Main name	Disorder
ORPHA:931	Isolated acheiropodia	Main name	Disorder
ORPHA:932	Achondrogenesis	Main name	Disorder
ORPHA:935	Short-limb skeletal dysplasia with severe combined immunodeficiency	Main name	Disorder
ORPHA:939	3-hydroxyisobutyric aciduria	Main name	Disorder
ORPHA:941	D-glyceric aciduria	Main name	Disorder
ORPHA:943	Malonic aciduria	Main name	Disorder
ORPHA:945	Acalvaria	Main name	Disorder
ORPHA:949	Acrocraniofacial dysostosis	Main name	Disorder
ORPHA:950	Acrodysostosis	Main name	Disorder
ORPHA:952	Acrofacial dysostosis, Weyers type	Main name	Disorder
ORPHA:955	Hajdu-Cheney syndrome	Main name	Disorder
ORPHA:957	Acropectorovertebral dysplasia	Main name	Disorder
ORPHA:958	Acro-renal-mandibular syndrome	Main name	Disorder
ORPHA:959	Acro-renal-ocular syndrome	Main name	Disorder
ORPHA:963	Acromegaly	Main name	Disorder
ORPHA:968	Acromesomelic dysplasia, Hunter-Thompson type	Main name	Disorder
ORPHA:969	Acromicric dysplasia	Main name	Disorder
ORPHA:970	Hereditary sensory and autonomic neuropathy type 2	Main name	Disorder
ORPHA:971	Acrorenal syndrome	Main name	Disorder
ORPHA:972	Hereditary continuous muscle fiber activity	Main name	Disorder
ORPHA:973	Isolated absence/hypoplasia of fingers excluding thumb, unilateral	Main name	Disorder
ORPHA:974	Adams-Oliver syndrome	Main name	Disorder
ORPHA:976	Adenine phosphoribosyltransferase deficiency	Main name	Disorder
ORPHA:977	Adrenomyodystrophy	Main name	Disorder
ORPHA:978	ADULT syndrome	Main name	Disorder
ORPHA:980	Absence of the pulmonary artery	Main name	Disorder
ORPHA:981	Internal carotid absence	Main name	Disorder
ORPHA:982	Pulmonary valve agenesis	Main name	Group of disorders
ORPHA:983	Testicular regression syndrome	Main name	Disorder
ORPHA:984	Pulmonary agenesis	Main name	Disorder
ORPHA:988	Tibial hemimelia-polysyndactyly-triphalangeal thumb syndrome	Main name	Disorder
ORPHA:989	Hypoglossia-hypodactyly syndrome	Main name	Disorder
ORPHA:990	Agnathia-holoprosencephaly-situs inversus syndrome	Main name	Disorder
ORPHA:991	PAGOD syndrome	Main name	Disorder
ORPHA:994	Fetal akinesia deformation sequence	Main name	Disorder
ORPHA:998	Albinism-deafness syndrome	Main name	Disorder
ORPHA:999	Ermine phenotype	Main name	Disorder
ORPHA:1000	Ocular albinism with late-onset sensorineural deafness	Main name	Disorder
ORPHA:1001	2q37 microdeletion syndrome	Main name	Disorder
ORPHA:1003	Scalp defects-postaxial polydactyly syndrome	Main name	Disorder
ORPHA:1005	Alopecia-contractures-dwarfism-intellectual disability syndrome	Main name	Disorder
ORPHA:1006	Alopecia antibody deficiency	Main name	Disorder
ORPHA:1008	Alopecia-epilepsy-pyorrhea-intellectual disability syndrome	Main name	Disorder
ORPHA:1010	Autosomal dominant palmoplantar keratoderma and congenital alopecia	Main name	Disorder
ORPHA:1014	Alopecia-intellectual disability-hypergonadotropic hypogonadism syndrome	Main name	Disorder
ORPHA:1018	X-linked Alport syndrome-diffuse leiomyomatosis	Main name	Subtype of disorder
ORPHA:1020	Early-onset autosomal dominant Alzheimer disease	Main name	Disorder
ORPHA:1021	Amaurosis-hypertrichosis syndrome	Main name	Disorder
ORPHA:1023	Congenital generalized hypertrichosis, Ambras type	Main name	Subtype of disorder
ORPHA:1028	Amelo-onycho-hypohidrotic syndrome	Main name	Disorder
ORPHA:1031	Enamel-renal syndrome	Main name	Disorder
ORPHA:1035	Beta-mercaptolactate cysteine disulfiduria	Main name	Disorder
ORPHA:1037	Arthrogryposis multiplex congenita	Main name	Group of disorders
ORPHA:1040	Metaphyseal anadysplasia	Main name	Disorder
ORPHA:1041	Hydrops fetalis	Main name	Disorder
ORPHA:1046	Lethal hemolytic anemia-genital anomalies syndrome	Main name	Disorder
ORPHA:1047	Sideroblastic anemia	Main name	Group of disorders
ORPHA:1048	Isolated anencephaly/exencephaly	Main name	Disorder
ORPHA:1051	Ramos-Arroyo syndrome	Main name	Disorder
ORPHA:1052	Mosaic variegated aneuploidy syndrome	Main name	Disorder
ORPHA:1053	Vein of Galen aneurysmal malformation	Main name	Disorder
ORPHA:1054	Aneurysm of sinus of Valsalva	Main name	Disorder
ORPHA:1055	Congenital left ventricular aneurysm	Main name	Disorder
ORPHA:1059	Blue rubber bleb nevus	Main name	Disorder
ORPHA:1062	Hereditary neurocutaneous malformation	Main name	Disorder
ORPHA:1063	Tufted angioma	Main name	Disorder
ORPHA:1064	Aniridia-renal agenesis-psychomotor retardation syndrome	Main name	Disorder
ORPHA:1065	Aniridia-cerebellar ataxia-intellectual disability syndrome	Main name	Disorder
ORPHA:1067	Aniridia-ptosis-intellectual disability-familial obesity syndrome	Main name	Disorder
ORPHA:1068	Aniridia-intellectual disability syndrome	Main name	Disorder
ORPHA:1069	Aniridia-absent patella syndrome	Main name	Disorder
ORPHA:1070	Anisakiasis	Main name	Disorder
ORPHA:1071	Ankyloblepharon-ectodermal defects-cleft lip/palate syndrome	Main name	Disorder
ORPHA:1072	Ankyloblepharon filiforme adnatum-cleft palate syndrome	Main name	Subtype of disorder
ORPHA:1074	Ankyloblepharon filiforme adnatum-imperforate anus syndrome	Main name	Subtype of disorder
ORPHA:1077	Dental ankylosis	Main name	Disorder
ORPHA:1078	Thumb stiffness-brachydactyly-intellectual disability syndrome	Main name	Disorder
ORPHA:1081	Coronary artery congenital malformation	Main name	Group of disorders
ORPHA:1083	Microlissencephaly	Main name	Disorder
ORPHA:1084	Isolated lissencephaly type 1 without known genetic defects	Main name	Disorder
ORPHA:1094	Anonychia-microcephaly syndrome	Main name	Disorder
ORPHA:1101	Anophthalmia-megalocornea-cardiopathy-skeletal anomalies syndrome	Main name	Disorder
ORPHA:1104	Anophthalmia plus syndrome	Main name	Disorder
ORPHA:1106	Microphthalmia with limb anomalies	Main name	Disorder
ORPHA:1110	Aortic arch anomaly-facial dysmorphism-intellectual disability syndrome	Main name	Disorder
ORPHA:1112	Aphalangy-hemivertebrae-urogenital-intestinal dysgenesis syndrome	Main name	Disorder
ORPHA:1113	Aphalangy-syndactyly-microcephaly syndrome	Main name	Disorder
ORPHA:1114	Aplasia cutis congenita	Main name	Disorder
ORPHA:1116	Aplasia cutis congenita-intestinal lymphangiectasia syndrome	Main name	Disorder
ORPHA:1117	Aplasia cutis-myopia syndrome	Main name	Disorder
ORPHA:1118	Fibular aplasia-ectrodactyly syndrome	Main name	Disorder
ORPHA:1120	Lung agenesis-heart defect-thumb anomalies syndrome	Main name	Disorder
ORPHA:1121	Radial deficiency-tibial hypoplasia syndrome	Main name	Disorder
ORPHA:1122	Ulnar hypoplasia-split foot syndrome	Main name	Disorder
ORPHA:1123	Caudal appendage-deafness syndrome	Main name	Disorder
ORPHA:1125	Ocular motor apraxia, Cogan type	Main name	Disorder
ORPHA:1126	Aprosencephaly cerebellar dysgenesis	Main name	Disorder
ORPHA:1129	Arachnodactyly-abnormal ossification-intellectual disability syndrome	Main name	Disorder
ORPHA:1130	Arachnodactyly-intellectual disability-dysmorphism syndrome	Main name	Disorder
ORPHA:1131	X-linked mandibulofacial dysostosis	Main name	Disorder
ORPHA:1132	Aortic arch defects	Main name	Group of disorders
ORPHA:1133	AREDYLD syndrome	Main name	Disorder
ORPHA:1134	Isolated arrhinia	Main name	Disorder
ORPHA:1138	Abnormal origin of the pulmonary artery	Main name	Group of disorders
ORPHA:1143	Neurogenic arthrogryposis multiplex congenita	Main name	Disorder
ORPHA:1144	Arthrogryposis-like hand anomaly-sensorineural deafness syndrome	Main name	Disorder
ORPHA:1145	Infantile-onset X-linked spinal muscular atrophy	Main name	Disorder
ORPHA:1146	Distal arthrogryposis type 1	Main name	Disorder
ORPHA:1147	Sheldon-Hall syndrome	Main name	Disorder
ORPHA:1149	Kuskokwim syndrome	Main name	Disorder
ORPHA:1150	Arthrogryposis multiplex congenita-whistling face syndrome	Main name	Disorder
ORPHA:1154	Arthrogryposis-oculomotor limitation-electroretinal anomalies syndrome	Main name	Disorder
ORPHA:1159	Progressive pseudorheumatoid dysplasia	Main name	Disorder
ORPHA:1160	Chylous ascites	Main name	Disorder
ORPHA:1163	Aspergillosis	Main name	Disorder
ORPHA:1164	Allergic bronchopulmonary aspergillosis	Main name	Disorder
ORPHA:1166	Congenital unilateral hypoplasia of depressor anguli oris	Main name	Disorder
ORPHA:1168	Ataxia-oculomotor apraxia type 1	Main name	Disorder
ORPHA:1170	Autosomal recessive cerebelloparenchymal disorder type 3	Main name	Disorder
ORPHA:1171	Cerebellar ataxia-areflexia-pes cavus-optic atrophy-sensorineural hearing loss syndrome	Main name	Disorder
ORPHA:1172	Autosomal recessive cerebellar ataxia	Main name	Group of disorders
ORPHA:1173	Cerebellar ataxia-hypogonadism syndrome	Main name	Disorder
ORPHA:1174	Cerebellar ataxia-ectodermal dysplasia syndrome	Main name	Disorder
ORPHA:1175	X-linked progressive cerebellar ataxia	Main name	Disorder
ORPHA:1177	Early-onset cerebellar ataxia with retained tendon reflexes	Main name	Disorder
ORPHA:1178	Ataxia-tapetoretinal degeneration syndrome	Main name	Disorder
ORPHA:1179	Benign paroxysmal tonic upgaze of childhood with ataxia	Main name	Disorder
ORPHA:1180	Ataxia-hypogonadism-choroidal dystrophy syndrome	Main name	Disorder
ORPHA:1182	Spastic ataxia with congenital miosis	Main name	Disorder
ORPHA:1183	Opsoclonus-myoclonus syndrome	Main name	Disorder
ORPHA:1184	Ataxia-photosensitivity-short stature syndrome	Main name	Disorder
ORPHA:1185	Spinocerebellar ataxia-dysmorphism syndrome	Main name	Disorder
ORPHA:1186	Infantile-onset spinocerebellar ataxia	Main name	Disorder
ORPHA:1187	Lethal ataxia with deafness and optic atrophy	Main name	Disorder
ORPHA:1188	Ataxia-deafness-intellectual disability syndrome	Main name	Disorder
ORPHA:1190	Atelosteogenesis type I	Main name	Disorder
ORPHA:1192	Atherosclerosis-deafness-diabetes-epilepsy-nephropathy syndrome	Main name	Disorder
ORPHA:1193	Atkin-Flaitz syndrome	Main name	Disorder
ORPHA:1194	TMEM70-related mitochondrial encephalo-cardio-myopathy	Main name	Disorder
ORPHA:1195	Congenital atransferrinemia	Main name	Disorder
ORPHA:1198	Colonic atresia	Main name	Disorder
ORPHA:1199	Esophageal atresia	Main name	Disorder
ORPHA:1200	Burn-McKeown syndrome	Main name	Disorder
ORPHA:1201	Small bowel atresia	Main name	Disorder
ORPHA:1202	Larynx atresia	Main name	Disorder
ORPHA:1203	Duodenal atresia	Main name	Disorder
ORPHA:1205	Mitral atresia	Main name	Disorder
ORPHA:1207	Pulmonary atresia with ventricular septal defect	Main name	Disorder
ORPHA:1208	Pulmonary atresia-intact ventricular septum syndrome	Main name	Disorder
ORPHA:1209	Tricuspid atresia	Main name	Disorder
ORPHA:1214	Progressive hemifacial atrophy	Main name	Disorder
ORPHA:1215	Autosomal dominant optic atrophy plus syndrome	Main name	Disorder
ORPHA:1216	Autosomal dominant congenital benign spinal muscular atrophy	Main name	Disorder
ORPHA:1217	Spinal atrophy-ophthalmoplegia-pyramidal syndrome	Main name	Disorder
ORPHA:1221	Cheilitis glandularis	Main name	Disorder
ORPHA:1223	Balantidiasis	Main name	Disorder
ORPHA:1225	Baller-Gerold syndrome	Main name	Disorder
ORPHA:1226	Bamforth-Lazarus syndrome	Main name	Disorder
ORPHA:1227	Bangstad syndrome	Main name	Disorder
ORPHA:1228	Banki syndrome	Main name	Disorder
ORPHA:1229	Congenital intrauterine infection-like syndrome	Main name	Disorder
ORPHA:1231	Barber-Say syndrome	Main name	Disorder
ORPHA:1234	Bartsocas-Papas syndrome	Main name	Disorder
ORPHA:1236	Severe microbrachycephaly-intellectual disability-athetoid cerebral palsy syndrome	Main name	Disorder
ORPHA:1237	Beemer-Ertbruggen syndrome	Main name	Disorder
ORPHA:1239	Behr syndrome	Main name	Disorder
ORPHA:1241	Bencze syndrome	Main name	Disorder
ORPHA:1243	Best vitelliform macular dystrophy	Main name	Disorder
ORPHA:1246	Brachydactyly-nystagmus-cerebellar ataxia syndrome	Main name	Disorder
ORPHA:1247	Schistosomiasis	Main name	Disorder
ORPHA:1248	Maxillonasal dysplasia	Main name	Disorder
ORPHA:1252	Blepharonasofacial malformation syndrome	Main name	Disorder
ORPHA:1253	Ascher syndrome	Main name	Disorder
ORPHA:1259	Blepharoptosis-myopia-ectopia lentis syndrome	Main name	Disorder
ORPHA:1261	Bonnemann-Meinecke-Reich syndrome	Main name	Disorder
ORPHA:1262	Böök syndrome	Main name	Disorder
ORPHA:1263	Boomerang dysplasia	Main name	Disorder
ORPHA:1264	Tricho-retino-dento-digital syndrome	Main name	Disorder
ORPHA:1267	Botulism	Main name	Disorder
ORPHA:1270	Bowen-Conradi syndrome	Main name	Disorder
ORPHA:1272	Aymé-Gripp syndrome	Main name	Disorder
ORPHA:1275	Brachydactyly-elbow wrist dysplasia syndrome	Main name	Disorder
ORPHA:1276	Brachydactyly-arterial hypertension syndrome	Main name	Disorder
ORPHA:1277	Brachydactyly-mesomelia-intellectual disability-heart defects syndrome	Main name	Disorder
ORPHA:1278	Brachydactyly-preaxial hallux varus syndrome	Main name	Disorder
ORPHA:1292	Brachymorphism-onychodysplasia-dysphalangism syndrome	Main name	Disorder
ORPHA:1293	Brachyolmia	Main name	Group of disorders
ORPHA:1295	Brachytelephalangy-dysmorphism-Kallmann syndrome	Main name	Disorder
ORPHA:1296	Lambert syndrome	Main name	Disorder
ORPHA:1297	Branchio-oculo-facial syndrome	Main name	Disorder
ORPHA:1299	Branchioskeletogenital syndrome	Main name	Disorder
ORPHA:1300	Autosomal dominant popliteal pterygium syndrome	Main name	Disorder
ORPHA:1302	Cryptogenic organizing pneumonia	Main name	Disorder
ORPHA:1303	Bronchiolitis obliterans	Main name	Group of disorders
ORPHA:1304	Brucellosis	Main name	Disorder
ORPHA:1305	Feingold syndrome	Main name	Disorder
ORPHA:1307	Distal limb deficiencies-micrognathia syndrome	Main name	Disorder
ORPHA:1308	C syndrome	Main name	Disorder
ORPHA:1309	Medullary sponge kidney	Main name	Disorder
ORPHA:1310	Caffey disease	Main name	Disorder
ORPHA:1313	Infantile choroidocerebral calcification syndrome	Main name	Disorder
ORPHA:1314	Symmetrical thalamic calcifications	Main name	Disorder
ORPHA:1318	Campomelia, Cumming type	Main name	Disorder
ORPHA:1319	Camptobrachydactyly	Main name	Disorder
ORPHA:1320	Idiopathic camptocormia	Main name	Disorder
ORPHA:1321	Camptodactyly-fibrous tissue hyperplasia-skeletal anomalies syndrome	Main name	Disorder
ORPHA:1323	Camptodactyly-joint contractures-facial skeletal defects syndrome	Main name	Disorder
ORPHA:1325	Camptodactyly-taurinuria syndrome	Main name	Disorder
ORPHA:1326	Camptodactyly syndrome, Guadalajara type 2	Main name	Disorder
ORPHA:1327	Camptodactyly syndrome, Guadalajara type 1	Main name	Disorder
ORPHA:1328	Camurati-Engelmann disease	Main name	Disorder
ORPHA:1329	Complete atrioventricular septal defect	Main name	Disorder
ORPHA:1330	Partial atrioventricular septal defect	Main name	Disorder
ORPHA:1331	Familial prostate cancer	Main name	Disorder
ORPHA:1332	Medullary thyroid carcinoma	Main name	Disorder
ORPHA:1333	Familial pancreatic carcinoma	Main name	Disorder
ORPHA:1334	Chronic mucocutaneous candidiasis	Main name	Disorder
ORPHA:1335	Pentalogy of Cantrell	Main name	Disorder
ORPHA:1336	Hyperkeratosis-hyperpigmentation syndrome	Main name	Disorder
ORPHA:1338	Heart defect-tongue hamartoma-polysyndactyly syndrome	Main name	Disorder
ORPHA:1340	Cardiofaciocutaneous syndrome	Main name	Disorder
ORPHA:1342	Heart-hand syndrome type 3	Main name	Disorder
ORPHA:1344	Isolated atrial standstill	Main name	Disorder
ORPHA:1345	Cardiomyopathy-cataract-hip spine disease syndrome	Main name	Disorder
ORPHA:1349	Mitochondrial DNA-related cardiomyopathy and hearing loss	Main name	Disorder
ORPHA:1350	Heart-hand syndrome type 2	Main name	Disorder
ORPHA:1352	Atrioventricular defect-blepharophimosis-radial and anal defect syndrome	Main name	Disorder
ORPHA:1354	Heart defects-limb shortening syndrome	Main name	Disorder
ORPHA:1355	Congenital heart defect-round face-developmental delay syndrome	Main name	Disorder
ORPHA:1358	Carey-Fineman-Ziter syndrome	Main name	Disorder
ORPHA:1359	Carney complex	Main name	Disorder
ORPHA:1361	Carnosinase deficiency	Main name	Disorder
ORPHA:1366	Autosomal recessive palmoplantar keratoderma and congenital alopecia	Main name	Disorder
ORPHA:1368	Cataract-ataxia-deafness syndrome	Main name	Disorder
ORPHA:1369	Congenital cataract-hypertrophic cardiomyopathy-mitochondrial myopathy syndrome	Main name	Disorder
ORPHA:1373	Cataract-aberrant oral frenula-growth delay syndrome	Main name	Disorder
ORPHA:1375	Cataract-hypertrichosis-intellectual disability syndrome	Main name	Disorder
ORPHA:1377	Cataract-microcornea syndrome	Main name	Disorder
ORPHA:1380	Cataract-nephropathy-encephalopathy syndrome	Main name	Disorder
ORPHA:1381	Cataract-intellectual disability-anal atresia-urinary defects syndrome	Main name	Disorder
ORPHA:1383	Cataract-deafness-hypogonadism syndrome	Main name	Disorder
ORPHA:1387	Cataract-intellectual disability-hypogonadism syndrome	Main name	Disorder
ORPHA:1388	Catel-Manzke syndrome	Main name	Disorder
ORPHA:1389	Cortical blindness-intellectual disability-polydactyly syndrome	Main name	Disorder
ORPHA:1390	Night blindness-skeletal anomalies-dysmorphism syndrome	Main name	Disorder
ORPHA:1393	Cerebrocostomandibular syndrome	Main name	Disorder
ORPHA:1394	Cerebrofaciothoracic dysplasia	Main name	Disorder
ORPHA:1397	Hydrocephaly-cerebellar agenesis syndrome	Main name	Disorder
ORPHA:1398	Isolated cerebellar agenesis	Main name	Disorder
ORPHA:1399	Richards-Rundle syndrome	Main name	Disorder
ORPHA:1401	CHAND syndrome	Main name	Disorder
ORPHA:1406	Charlie M syndrome	Main name	Disorder
ORPHA:1410	Uncombable hair syndrome	Main name	Disorder
ORPHA:1412	Tarsal-carpal coalition syndrome	Main name	Disorder
ORPHA:1414	Cholestasis-lymphedema syndrome	Main name	Disorder
ORPHA:1415	Hardikar syndrome	Main name	Disorder
ORPHA:1416	Familial calcium pyrophosphate deposition	Main name	Disorder
ORPHA:1422	Chondrodysplasia-difference of sex development syndrome	Main name	Disorder
ORPHA:1423	Lethal recessive chondrodysplasia	Main name	Disorder
ORPHA:1425	Desbuquois syndrome	Main name	Disorder
ORPHA:1426	Greenberg dysplasia	Main name	Disorder
ORPHA:1427	Autosomal recessive otospondylomegaepiphyseal dysplasia	Main name	Disorder
ORPHA:1429	Benign hereditary chorea	Main name	Disorder
ORPHA:1431	Paroxysmal dyskinesia	Main name	Group of disorders
ORPHA:1433	Choroidal atrophy-alopecia syndrome	Main name	Disorder
ORPHA:1435	Xq21 microdeletion syndrome	Main name	Disorder
ORPHA:1436	X-linked skeletal dysplasia-intellectual disability syndrome	Main name	Disorder
ORPHA:1437	Ring chromosome 1 syndrome	Main name	Disorder
ORPHA:1438	Ring chromosome 10 syndrome	Main name	Disorder
ORPHA:1439	Ring chromosome 12 syndrome	Main name	Disorder
ORPHA:1440	Ring chromosome 14 syndrome	Main name	Disorder
ORPHA:1441	Ring chromosome 17 syndrome	Main name	Disorder
ORPHA:1442	Ring chromosome 18 syndrome	Main name	Disorder
ORPHA:1443	Ring chromosome 19 syndrome	Main name	Disorder
ORPHA:1444	Ring chromosome 20 syndrome	Main name	Disorder
ORPHA:1445	Ring chromosome 21 syndrome	Main name	Disorder
ORPHA:1446	Ring chromosome 22 syndrome	Main name	Disorder
ORPHA:1447	Ring chromosome 4 syndrome	Main name	Disorder
ORPHA:1448	Ring chromosome 6 syndrome	Main name	Disorder
ORPHA:1449	Ring chromosome 7 syndrome	Main name	Disorder
ORPHA:1450	Ring chromosome 8 syndrome	Main name	Disorder
ORPHA:1451	CINCA syndrome	Main name	Disorder
ORPHA:1452	Cleidocranial dysplasia	Main name	Disorder
ORPHA:1453	Cleidorhizomelic syndrome	Main name	Disorder
ORPHA:1454	Joubert syndrome with hepatic defect	Main name	Disorder
ORPHA:1456	Middle aortic syndrome	Main name	Disorder
ORPHA:1457	Aorta coarctation	Main name	Disorder
ORPHA:1458	CODAS syndrome	Main name	Disorder
ORPHA:1459	Celiac disease-epilepsy-cerebral calcification syndrome	Main name	Disorder
ORPHA:1460	Isolated complex III deficiency	Main name	Disorder
ORPHA:1461	Criss-cross heart	Main name	Disorder
ORPHA:1463	Triatrial heart	Main name	Group of disorders
ORPHA:1464	Univentricular heart	Main name	Disorder
ORPHA:1465	Coffin-Siris syndrome	Main name	Disorder
ORPHA:1466	COFS syndrome	Main name	Subtype of disorder
ORPHA:1467	Cogan syndrome	Main name	Disorder
ORPHA:1471	Coloboma of macula-brachydactyly type B syndrome	Main name	Disorder
ORPHA:1473	Uveal coloboma-cleft lip and palate-intellectual disability	Main name	Disorder
ORPHA:1475	Renal coloboma syndrome	Main name	Disorder
ORPHA:1478	Interatrial communication	Main name	Disorder
ORPHA:1479	Atrial septal defect-atrioventricular conduction defects syndrome	Main name	Disorder
ORPHA:1482	Gonococcal conjunctivitis	Main name	Disorder
ORPHA:1484	Contractures-ectodermal dysplasia-cleft lip/palate syndrome	Main name	Disorder
ORPHA:1485	Arthrogryposis-hyperkeratosis syndrome, lethal form	Main name	Disorder
ORPHA:1486	Lethal congenital contracture syndrome type 1	Main name	Disorder
ORPHA:1487	Cooks syndrome	Main name	Disorder
ORPHA:1488	Cooper-Jabs syndrome	Main name	Disorder
ORPHA:1489	Whooping cough	Main name	Disorder
ORPHA:1490	Corneal dystrophy-perceptive deafness syndrome	Main name	Disorder
ORPHA:1493	Vici syndrome	Main name	Disorder
ORPHA:1495	Intellectual disability-hypoplastic corpus callosum-preauricular tag syndrome	Main name	Disorder
ORPHA:1496	Corpus callosum agenesis-neuronopathy syndrome	Main name	Disorder
ORPHA:1497	X-linked complicated corpus callosum dysgenesis	Main name	Subtype of disorder
ORPHA:1501	Adrenocortical carcinoma	Main name	Disorder
ORPHA:1505	Short rib-polydactyly syndrome	Main name	Group of disorders
ORPHA:1506	Thin ribs-tubular bones-dysmorphism syndrome	Main name	Disorder
ORPHA:1507	Autosomal recessive Robinow syndrome	Main name	Subtype of disorder
ORPHA:1508	Coxoauricular syndrome	Main name	Disorder
ORPHA:1509	Coxopodopatellar syndrome	Main name	Disorder
ORPHA:1512	Crane-Heise syndrome	Main name	Disorder
ORPHA:1513	Craniodiaphyseal dysplasia	Main name	Disorder
ORPHA:1514	Craniodigital-intellectual disability syndrome	Main name	Disorder
ORPHA:1515	Cranioectodermal dysplasia	Main name	Disorder
ORPHA:1516	Non-syndromic bilambdoid and sagittal craniosynostosis	Main name	Disorder
ORPHA:1517	Cantú syndrome	Main name	Disorder
ORPHA:1519	SPECC1L-related hypertelorism syndrome	Main name	Disorder
ORPHA:1520	Craniofrontonasal dysplasia	Main name	Disorder
ORPHA:1521	Craniofrontonasal dysplasia-Poland anomaly syndrome	Main name	Disorder
ORPHA:1522	Craniometaphyseal dysplasia	Main name	Disorder
ORPHA:1524	Craniomicromelic syndrome	Main name	Disorder
ORPHA:1525	Cranio-osteoarthropathy	Main name	Disorder
ORPHA:1527	Craniosynostosis, Philadelphia type	Main name	Disorder
ORPHA:1528	Craniotelencephalic dysplasia	Main name	Disorder
ORPHA:1529	Craniofacial-deafness-hand syndrome	Main name	Disorder
ORPHA:1531	Craniosynostosis	Main name	Group of disorders
ORPHA:1532	Gómez-López-Hernández syndrome	Main name	Disorder
ORPHA:1538	Craniosynostosis-Dandy-Walker malformation-hydrocephalus syndrome	Main name	Disorder
ORPHA:1540	Jackson-Weiss syndrome	Main name	Disorder
ORPHA:1541	Craniosynostosis, Boston type	Main name	Disorder
ORPHA:1544	Benign focal seizures of adolescence	Main name	Disorder
ORPHA:1545	Crisponi syndrome	Main name	Disorder
ORPHA:1546	Cryptococcosis	Main name	Disorder
ORPHA:1547	Cryptomicrotia-brachydactyly-excess fingertip arch syndrome	Main name	Disorder
ORPHA:1548	Cryptorchidism-arachnodactyly-intellectual disability syndrome	Main name	Disorder
ORPHA:1551	Familial benign copper deficiency	Main name	Disorder
ORPHA:1552	Currarino syndrome	Main name	Disorder
ORPHA:1553	Curry-Jones syndrome	Main name	Disorder
ORPHA:1555	Cutis gyrata-acanthosis nigricans-craniosynostosis syndrome	Main name	Disorder
ORPHA:1556	Cutis marmorata telangiectatica congenita	Main name	Disorder
ORPHA:1560	Cysticercosis	Main name	Disorder
ORPHA:1561	Fatal infantile cytochrome C oxidase deficiency	Main name	Disorder
ORPHA:1563	Dahlberg-Borer-Newcomer syndrome	Main name	Disorder
ORPHA:1566	Dandy-Walker malformation-postaxial polydactyly syndrome	Main name	Disorder
ORPHA:1568	X-linked intellectual disability-Dandy-Walker malformation-basal ganglia disease-seizures syndrome	Main name	Disorder
ORPHA:1570	Symbrachydactyly of hands and feet	Main name	Disorder
ORPHA:1571	Knobloch syndrome	Main name	Disorder
ORPHA:1573	Hypotrichosis with juvenile macular degeneration	Main name	Disorder
ORPHA:1574	Retinal degeneration-nanophthalmos-glaucoma syndrome	Main name	Disorder
ORPHA:1576	Infantile bilateral striatal necrosis	Main name	Group of disorders
ORPHA:1578	Pterin-4 alpha-carbinolamine dehydratase deficiency	Main name	Subtype of disorder
ORPHA:1580	Distal deletion 10p syndrome	Main name	Group of disorders
ORPHA:1581	Non-distal deletion 10q syndrome	Main name	Disorder
ORPHA:1587	Monosomy 13q14 syndrome	Main name	Disorder
ORPHA:1590	Distal deletion 13q syndrome	Main name	Disorder
ORPHA:1596	Distal deletion 15q syndrome	Main name	Disorder
ORPHA:1597	Distal deletion 17q syndrome	Main name	Disorder
ORPHA:1598	Monosomy 18p syndrome	Main name	Disorder
ORPHA:1600	Monosomy 18q syndrome	Main name	Disorder
ORPHA:1606	1p36 deletion syndrome	Main name	Disorder
ORPHA:1617	Developmental delay-language impairment-dopa responsive dystonia-parkinsonism syndrome due to 2q24 microdeletion	Main name	Subtype of disorder
ORPHA:1620	Distal deletion 3p syndrome	Main name	Disorder
ORPHA:1621	3q13 microdeletion syndrome	Main name	Disorder
ORPHA:1627	Deletion 5q35 syndrome	Main name	Disorder
ORPHA:1636	Distal monosomy 7q36 syndrome	Main name	Disorder
ORPHA:1642	Distal deletion 9p syndrome	Main name	Disorder
ORPHA:1643	Xp22.3 microdeletion syndrome	Main name	Disorder
ORPHA:1646	Chromosome Y microdeletion syndrome	Main name	Disorder
ORPHA:1647	Oculocerebrocutaneous syndrome	Main name	Disorder
ORPHA:1652	Dent disease	Main name	Disorder
ORPHA:1653	Dentin dysplasia	Main name	Disorder
ORPHA:1655	Müllerian derivatives-lymphangiectasia-polydactyly syndrome	Main name	Disorder
ORPHA:1656	Dermatitis herpetiformis	Main name	Disorder
ORPHA:1657	Dermatoosteolysis, Kirghizian type	Main name	Disorder
ORPHA:1658	Absence of fingerprints-congenital milia syndrome	Main name	Disorder
ORPHA:1659	Dermatoleukodystrophy	Main name	Disorder
ORPHA:1660	Dermoodontodysplasia	Main name	Disorder
ORPHA:1661	X-linked corneal dermoid	Main name	Disorder
ORPHA:1662	Restrictive dermopathy	Main name	Disorder
ORPHA:1665	Sporadic fetal brain disruption sequence	Main name	Disorder
ORPHA:1666	Dextrocardia	Main name	Disorder
ORPHA:1667	Wolcott-Rallison syndrome	Main name	Disorder
ORPHA:1670	Chronic diarrhea with villous atrophy	Main name	Disorder
ORPHA:1671	Split cord malformation type I	Main name	Disorder
ORPHA:1672	Diencephalic syndrome	Main name	Disorder
ORPHA:1675	Dihydropyrimidine dehydrogenase deficiency	Main name	Disorder
ORPHA:1676	Idiopathic pulmonary artery dilatation	Main name	Disorder
ORPHA:1677	Familial idiopathic dilatation of the right atrium	Main name	Disorder
ORPHA:1679	Diphtheria	Main name	Disorder
ORPHA:1681	Diprosopus	Main name	Disorder
ORPHA:1682	Arterial dissection-lentiginosis syndrome	Main name	Disorder
ORPHA:1685	Distomatosis	Main name	Group of disorders
ORPHA:1686	Cardiac diverticulum	Main name	Disorder
ORPHA:1692	Mosaic trisomy 1 syndrome	Main name	Disorder
ORPHA:1695	Non-distal duplication 10q syndrome	Main name	Disorder
ORPHA:1698	Mosaic trisomy 12 syndrome	Main name	Disorder
ORPHA:1699	Trisomy 12p syndrome	Main name	Disorder
ORPHA:1702	Non-distal duplication 13q syndrome	Main name	Disorder
ORPHA:1703	Mosaic trisomy 14 syndrome	Main name	Disorder
ORPHA:1705	Distal duplication 14q syndrome	Main name	Disorder
ORPHA:1706	Mosaic trisomy 15 syndrome	Main name	Disorder
ORPHA:1707	Distal duplication 15q syndrome	Main name	Subtype of disorder
ORPHA:1708	Mosaic trisomy 16 syndrome	Main name	Disorder
ORPHA:1711	Mosaic trisomy 17 syndrome	Main name	Disorder
ORPHA:1713	17p11.2 microduplication syndrome	Main name	Disorder
ORPHA:1715	Trisomy 18p syndrome	Main name	Disorder
ORPHA:1716	Distal duplication 18q syndrome	Main name	Disorder
ORPHA:1717	Distal duplication 19q syndrome	Main name	Disorder
ORPHA:1723	Mosaic trisomy 2 syndrome	Main name	Disorder
ORPHA:1724	Mosaic trisomy 20 syndrome	Main name	Disorder
ORPHA:1727	22q11.2 duplication syndrome	Main name	Disorder
ORPHA:1738	Trisomy 4p syndrome	Main name	Disorder
ORPHA:1742	Trisomy 5p syndrome	Main name	Disorder
ORPHA:1745	Distal duplication 6p syndrome	Main name	Disorder
ORPHA:1747	Mosaic trisomy 7 syndrome	Main name	Disorder
ORPHA:1752	Trisomy 8q syndrome	Main name	Disorder
ORPHA:1756	Caudal duplication	Main name	Disorder
ORPHA:1757	Fibular dimelia-diplopodia syndrome	Main name	Disorder
ORPHA:1759	Thoraco-abdominal enteric duplication	Main name	Disorder
ORPHA:1762	Proximal Xq28 duplication syndrome	Main name	Disorder
ORPHA:1764	Familial dysautonomia	Main name	Disorder
ORPHA:1766	Dysequilibrium syndrome	Main name	Disorder
ORPHA:1768	Familial caudal dysgenesis	Main name	Disorder
ORPHA:1770	XY type gonadal dysgenesis-associated anomalies syndrome	Main name	Disorder
ORPHA:1772	45,X/46,XY mixed gonadal dysgenesis	Main name	Disorder
ORPHA:1775	Dyskeratosis congenita	Main name	Disorder
ORPHA:1777	Temtamy syndrome	Main name	Disorder
ORPHA:1778	Facial dysmorphism-shawl scrotum-joint laxity syndrome	Main name	Disorder
ORPHA:1779	Dysmorphism-cleft palate-loose skin syndrome	Main name	Disorder
ORPHA:1780	Thakker-Donnai syndrome	Main name	Disorder
ORPHA:1782	Dysosteosclerosis	Main name	Disorder
ORPHA:1784	Acrofrontofacionasal dysostosis	Main name	Disorder
ORPHA:1786	Acrofacial dysostosis, Catania type	Main name	Disorder
ORPHA:1787	Acrofacial dysostosis, Palagonia type	Main name	Disorder
ORPHA:1788	Acrofacial dysostosis, Rodríguez type	Main name	Disorder
ORPHA:1790	Hypomandibular faciocranial dysostosis	Main name	Disorder
ORPHA:1791	Frontofacionasal dysplasia	Main name	Disorder
ORPHA:1794	Oculomaxillofacial dysostosis	Main name	Disorder
ORPHA:1797	Autosomal dominant spondylocostal dysostosis	Main name	Disorder
ORPHA:1798	Craniofacial dysostosis-diaphyseal hyperplasia syndrome	Main name	Disorder
ORPHA:1799	Familial developmental dysphasia	Main name	Disorder
ORPHA:1801	Kyphomelic dysplasia	Main name	Disorder
ORPHA:1802	Ghosal hematodiaphyseal dysplasia	Main name	Disorder
ORPHA:1803	Thoracomelic dysplasia	Main name	Disorder
ORPHA:1806	Ectodermal dysplasia-blindness syndrome	Main name	Disorder
ORPHA:1807	Focal facial dermal dysplasia type III	Main name	Subtype of disorder
ORPHA:1808	Hidrotic ectodermal dysplasia, Christianson-Fourie type	Main name	Disorder
ORPHA:1809	Hidrotic ectodermal dysplasia, Halal type	Main name	Disorder
ORPHA:1810	Autosomal dominant hypohidrotic ectodermal dysplasia	Main name	Subtype of disorder
ORPHA:1811	Odontomicronychial dysplasia	Main name	Disorder
ORPHA:1812	Ectodermal dysplasia-intellectual disability-central nervous system malformation syndrome	Main name	Disorder
ORPHA:1816	Leukomelanoderma-infantilism-intellectual disability-hypodontia-hypotrichosis syndrome	Main name	Disorder
ORPHA:1818	Ectodermal dysplasia, trichoodontoonychial type	Main name	Disorder
ORPHA:1822	Dysplasia epiphysealis hemimelica	Main name	Disorder
ORPHA:1824	Lowry-Wood syndrome	Main name	Disorder
ORPHA:1825	Epiphyseal dysplasia-hearing loss-dysmorphism syndrome	Main name	Disorder
ORPHA:1826	Frontometaphyseal dysplasia	Main name	Disorder
ORPHA:1827	Acromelic frontonasal dysplasia	Main name	Disorder
ORPHA:1830	Schimke immuno-osseous dysplasia	Main name	Disorder
ORPHA:1832	Osteosclerotic bone dysplasia	Main name	Disorder
ORPHA:1834	Axial mesodermal dysplasia spectrum	Main name	Disorder
ORPHA:1836	Mesomelic dysplasia, Kantaputra type	Main name	Disorder
ORPHA:1837	Metaphyseal chondrodysplasia, Rosenberg type	Main name	Disorder
ORPHA:1839	Hereditary mucoepithelial dysplasia	Main name	Disorder
ORPHA:1842	Bone dysplasia, lethal Holmgren type	Main name	Disorder
ORPHA:1848	Renal agenesis, bilateral	Main name	Subtype of disorder
ORPHA:1851	Multicystic dysplastic kidney	Main name	Disorder
ORPHA:1852	X-linked retinal dysplasia	Main name	Disorder
ORPHA:1855	Spondyloenchondrodysplasia	Main name	Disorder
ORPHA:1856	Spondyloperipheral dysplasia-short ulna syndrome	Main name	Disorder
ORPHA:1858	Skeletal dysplasia-epilepsy-short stature syndrome	Main name	Disorder
ORPHA:1860	Thanatophoric dysplasia type 1	Main name	Subtype of disorder
ORPHA:1861	Thoracic dysplasia-hydrocephalus syndrome	Main name	Disorder
ORPHA:1865	Dyssegmental dysplasia, Silverman-Handmaker type	Main name	Disorder
ORPHA:1866	Focal, segmental or multifocal dystonia	Main name	Group of disorders
ORPHA:1867	Hereditary bullous dystrophy, macular type	Main name	Disorder
ORPHA:1871	Progressive cone dystrophy	Main name	Disorder
ORPHA:1872	Cone rod dystrophy	Main name	Disorder
ORPHA:1873	Jalili syndrome	Main name	Disorder
ORPHA:1875	Congenital muscular dystrophy-infantile cataract-hypogonadism syndrome	Main name	Disorder
ORPHA:1876	Oculogastrointestinal muscular dystrophy	Main name	Disorder
ORPHA:1878	TRIM32-related limb-girdle muscular dystrophy R8	Main name	Disorder
ORPHA:1879	Melorheostosis with osteopoikilosis	Main name	Disorder
ORPHA:1880	Ebstein malformation of the tricuspid valve	Main name	Disorder
ORPHA:1882	Hypohidrotic ectodermal dysplasia-hypothyroidism-ciliary dyskinesia syndrome	Main name	Disorder
ORPHA:1883	Ectodermal dysplasia-sensorineural deafness syndrome	Main name	Disorder
ORPHA:1884	Ectopia lentis-chorioretinal dystrophy-myopia syndrome	Main name	Disorder
ORPHA:1885	Isolated ectopia lentis	Main name	Disorder
ORPHA:1891	Intellectual disability-spasticity-ectrodactyly syndrome	Main name	Disorder
ORPHA:1892	Ectrodactyly-polydactyly syndrome	Main name	Disorder
ORPHA:1895	Edinburgh malformation syndrome	Main name	Disorder
ORPHA:1896	EEC syndrome	Main name	Disorder
ORPHA:1897	EEM syndrome	Main name	Disorder
ORPHA:1899	Arthrochalasia Ehlers-Danlos syndrome	Main name	Disorder
ORPHA:1900	Kyphoscoliotic Ehlers-Danlos syndrome due to lysyl hydroxylase 1 deficiency	Main name	Subtype of disorder
ORPHA:1901	Dermatosparaxis Ehlers-Danlos syndrome	Main name	Disorder
ORPHA:1902	Ehrlichiosis	Main name	Disorder
ORPHA:1906	Fetal valproate spectrum disorder	Main name	Disorder
ORPHA:1908	Aminopterin/methotrexate embryofetopathy	Main name	Disorder
ORPHA:1909	Indomethacin embryofetopathy	Main name	Disorder
ORPHA:1910	Fetal iodine syndrome	Main name	Disorder
ORPHA:1911	Cocaine embryofetopathy	Main name	Disorder
ORPHA:1912	Fetal hydantoin syndrome	Main name	Disorder
ORPHA:1913	Fetal trimethadione syndrome	Main name	Disorder
ORPHA:1914	Vitamin K antagonist embryofetopathy	Main name	Disorder
ORPHA:1915	Fetal alcohol syndrome	Main name	Disorder
ORPHA:1916	Diethylstilbestrol syndrome	Main name	Disorder
ORPHA:1917	Fetal methylmercury syndrome	Main name	Disorder
ORPHA:1918	Fetal minoxidil syndrome	Main name	Disorder
ORPHA:1919	Phenobarbital embryopathy	Main name	Disorder
ORPHA:1920	Toluene embryopathy	Main name	Disorder
ORPHA:1923	Methimazole embryofetopathy	Main name	Disorder
ORPHA:1926	Diabetic embryopathy	Main name	Disorder
ORPHA:1927	Emery-Nelson syndrome	Main name	Disorder
ORPHA:1928	Congenital lobar emphysema	Main name	Disorder
ORPHA:1929	Rasmussen subacute encephalitis	Main name	Disorder
ORPHA:1930	Herpes simplex virus encephalitis	Main name	Disorder
ORPHA:1931	Frontal encephalocele	Main name	Subtype of disorder
ORPHA:1933	Mitochondrial DNA depletion syndrome, encephalomyopathic form with methylmalonic aciduria	Main name	Disorder
ORPHA:1934	Early infantile developmental and epileptic encephalopathy	Main name	Disorder
ORPHA:1937	Eng-Strom syndrome	Main name	Disorder
ORPHA:1941	Juvenile absence epilepsy	Main name	Disorder
ORPHA:1942	Epilepsy with myoclonic-atonic seizures	Main name	Disorder
ORPHA:1943	Early-onset progressive encephalopathy with migrant continuous myoclonus	Main name	Disorder
ORPHA:1945	Self-limited epilepsy with centrotemporal spikes	Main name	Disorder
ORPHA:1946	Amelocerebrohypohidrotic syndrome	Main name	Disorder
ORPHA:1947	Northern epilepsy	Main name	Subtype of disorder
ORPHA:1948	Epilepsy-microcephaly-skeletal dysplasia syndrome	Main name	Disorder
ORPHA:1949	Self-limited neonatal epilepsy	Main name	Disorder
ORPHA:1951	Epilepsy-telangiectasia syndrome	Main name	Disorder
ORPHA:1952	Epiphyseal stippling-osteoclastic hyperplasia syndrome	Main name	Disorder
ORPHA:1954	Congenital lethal erythroderma	Main name	Disorder
ORPHA:1955	Spinocerebellar ataxia type 34	Main name	Disorder
ORPHA:1957	Esthesioneuroblastoma	Main name	Disorder
ORPHA:1959	Evans syndrome	Main name	Disorder
ORPHA:1962	Exostoses-anetodermia-brachydactyly type E syndrome	Main name	Disorder
ORPHA:1964	Extrasystoles-short stature-hyperpigmentation-microcephaly syndrome	Main name	Disorder
ORPHA:1968	Flat face-microstomia-ear anomaly syndrome	Main name	Disorder
ORPHA:1969	Facial dysmorphism-anorexia-cachexia-eye and skin anomalies syndrome	Main name	Disorder
ORPHA:1970	Facial dysmorphism-macrocephaly-myopia-Dandy-Walker malformation syndrome	Main name	Disorder
ORPHA:1972	Lethal faciocardiomelic dysplasia	Main name	Disorder
ORPHA:1973	Faciocardiorenal syndrome	Main name	Disorder
ORPHA:1974	Autosomal recessive faciodigitogenital syndrome	Main name	Disorder
ORPHA:1979	Lipodystrophy due to peptidic growth factors deficiency	Main name	Disorder
ORPHA:1980	Bilateral striopallidodentate calcinosis	Main name	Disorder
ORPHA:1986	Gollop-Wolfgang complex	Main name	Disorder
ORPHA:1987	Isolated femoral agenesis/hypoplasia	Main name	Disorder
ORPHA:1988	Femoral-facial syndrome	Main name	Disorder
ORPHA:1991	Cleft lip with or without cleft palate	Main name	Group of disorders
ORPHA:1993	Pai syndrome	Main name	Disorder
ORPHA:1995	Cleft lip-retinopathy syndrome	Main name	Disorder
ORPHA:1997	Blepharo-cheilo-odontic syndrome	Main name	Disorder
ORPHA:2001	Cleft lip/palate-intestinal malrotation-cardiopathy syndrome	Main name	Disorder
ORPHA:2003	Cleft lip/palate-deafness-sacral lipoma syndrome	Main name	Disorder
ORPHA:2004	Laryngotracheoesophageal cleft	Main name	Disorder
ORPHA:2006	Median cleft lip/mandible	Main name	Disorder
ORPHA:2007	Alar cartilages hypoplasia-coloboma-telecanthus syndrome	Main name	Disorder
ORPHA:2008	Acrocardiofacial syndrome	Main name	Disorder
ORPHA:2010	Cleft palate-stapes fixation-oligodontia syndrome	Main name	Disorder
ORPHA:2013	Cleft palate-large ears-small head syndrome	Main name	Disorder
ORPHA:2014	Cleft palate	Main name	Group of disorders
ORPHA:2015	Cleft palate-short stature-vertebral anomalies syndrome	Main name	Disorder
ORPHA:2016	Cleft palate-lateral synechia syndrome	Main name	Disorder
ORPHA:2017	Sternal cleft	Main name	Disorder
ORPHA:2019	Femur-fibula-ulna complex	Main name	Disorder
ORPHA:2020	Congenital fiber-type disproportion myopathy	Main name	Disorder
ORPHA:2021	Fibrochondrogenesis	Main name	Disorder
ORPHA:2022	Endocardial fibroelastosis	Main name	Disorder
ORPHA:2023	Undifferentiated pleomorphic sarcoma	Main name	Disorder
ORPHA:2024	Hereditary gingival fibromatosis	Main name	Disorder
ORPHA:2025	Gingival fibromatosis-facial dysmorphism syndrome	Main name	Disorder
ORPHA:2026	Gingival fibromatosis-hypertrichosis syndrome	Main name	Disorder
ORPHA:2027	Gingival fibromatosis-progressive deafness syndrome	Main name	Disorder
ORPHA:2028	Juvenile hyaline fibromatosis	Main name	Subtype of disorder
ORPHA:2030	Fibrosarcoma	Main name	Disorder
ORPHA:2031	Hepatic fibrosis-renal cysts-intellectual disability syndrome	Main name	Disorder
ORPHA:2032	Idiopathic pulmonary fibrosis	Main name	Disorder
ORPHA:2034	Filariasis	Main name	Group of disorders
ORPHA:2035	Lymphatic filariasis	Main name	Disorder
ORPHA:2036	Scalp-ear-nipple syndrome	Main name	Disorder
ORPHA:2037	Congenital aortopulmonary window	Main name	Disorder
ORPHA:2038	Pulmonary arteriovenous malformation	Main name	Disorder
ORPHA:2039	Congenital systemic arteriovenous fistula	Main name	Disorder
ORPHA:2040	Congenital respiratory-biliary fistula	Main name	Disorder
ORPHA:2041	Coronary arterial fistula	Main name	Disorder
ORPHA:2044	Floating-Harbor syndrome	Main name	Disorder
ORPHA:2045	FLOTCH syndrome	Main name	Disorder
ORPHA:2047	Flynn-Aird syndrome	Main name	Disorder
ORPHA:2048	Foix-Chavany-Marie syndrome	Main name	Disorder
ORPHA:2050	Cole-Carpenter syndrome	Main name	Disorder
ORPHA:2052	Fraser syndrome	Main name	Disorder
ORPHA:2053	Freeman-Sheldon syndrome	Main name	Disorder
ORPHA:2056	Essential fructosuria	Main name	Disorder
ORPHA:2057	Blepharophimosis-ptosis-esotropia-syndactyly-short stature syndrome	Main name	Disorder
ORPHA:2058	Fryns-Smeets-Thiry syndrome	Main name	Disorder
ORPHA:2059	Fryns syndrome	Main name	Disorder
ORPHA:2062	Progressive non-infectious anterior vertebral fusion	Main name	Disorder
ORPHA:2063	Splenogonadal fusion-limb defects-micrognathia syndrome	Main name	Disorder
ORPHA:2064	Posterior fusion of lumbosacral vertebrae-blepharoptosis syndrome	Main name	Disorder
ORPHA:2065	Galloway-Mowat syndrome	Main name	Disorder
ORPHA:2066	Gamma-aminobutyric acid transaminase deficiency	Main name	Disorder
ORPHA:2067	GAPO syndrome	Main name	Disorder
ORPHA:2069	Gastrocutaneous syndrome	Main name	Disorder
ORPHA:2070	Eosinophilic gastroenteritis	Main name	Disorder
ORPHA:2072	Gaucher disease-ophthalmoplegia-cardiovascular calcification syndrome	Main name	Subtype of disorder
ORPHA:2073	Narcolepsy type 1	Main name	Disorder
ORPHA:2074	Gemignani syndrome	Main name	Disorder
ORPHA:2075	Genitopalatocardiac syndrome	Main name	Disorder
ORPHA:2076	X-linked intellectual disability-epilepsy syndrome	Main name	Group of disorders
ORPHA:2077	German syndrome	Main name	Disorder
ORPHA:2078	Geroderma osteodysplastica	Main name	Disorder
ORPHA:2083	Prominent glabella-microcephaly-hypogenitalism syndrome	Main name	Disorder
ORPHA:2084	Glaucoma-ectopia lentis-microspherophakia-stiff joints-short stature syndrome	Main name	Disorder
ORPHA:2085	Glaucoma-sleep apnea syndrome	Main name	Disorder
ORPHA:2086	Optic pathway glioma	Main name	Disorder
ORPHA:2088	Fanconi-Bickel syndrome	Main name	Disorder
ORPHA:2089	Glycogen storage disease due to hepatic glycogen synthase deficiency	Main name	Disorder
ORPHA:2090	GMS syndrome	Main name	Disorder
ORPHA:2091	Multinodular goiter-cystic kidney-polydactyly syndrome	Main name	Disorder
ORPHA:2092	Focal dermal hypoplasia	Main name	Disorder
ORPHA:2095	Gorlin-Chaudhry-Moss syndrome	Main name	Subtype of disorder
ORPHA:2097	Grant syndrome	Main name	Disorder
ORPHA:2098	Acromesomelic dysplasia, Grebe type	Main name	Disorder
ORPHA:2101	Grubben-de Cock-Borghgraef syndrome	Main name	Disorder
ORPHA:2102	GTP cyclohydrolase I deficiency	Main name	Subtype of disorder
ORPHA:2103	Guillain-Barré syndrome	Main name	Group of disorders
ORPHA:2104	Dysmorphism-pectus carinatum-joint laxity syndrome	Main name	Disorder
ORPHA:2107	Hall-Riggs syndrome	Main name	Disorder
ORPHA:2108	Hallermann-Streiff syndrome	Main name	Disorder
ORPHA:2109	Hallermann-Streiff-like syndrome	Main name	Disorder
ORPHA:2110	Hallux varus-preaxial polysyndactyly syndrome	Main name	Disorder
ORPHA:2111	Cystic hamartoma of lung and kidney	Main name	Disorder
ORPHA:2114	Hip dysplasia, Beukes type	Main name	Disorder
ORPHA:2115	Harrod syndrome	Main name	Disorder
ORPHA:2116	Hartnup disease	Main name	Disorder
ORPHA:2117	Hartsfield syndrome	Main name	Disorder
ORPHA:2118	Hawkinsinuria	Main name	Disorder
ORPHA:2119	HEC syndrome	Main name	Disorder
ORPHA:2122	Kaposiform hemangioendothelioma	Main name	Disorder
ORPHA:2123	Multifocal infantile hemangioma with extracutenous involvement	Main name	Disorder
ORPHA:2126	Solitary fibrous tumor	Main name	Disorder
ORPHA:2128	Isolated hemihyperplasia	Main name	Disorder
ORPHA:2130	Non-syndromic hemimelia	Main name	Group of disorders
ORPHA:2131	Alternating hemiplegia of childhood	Main name	Disorder
ORPHA:2132	Hemoglobin C disease	Main name	Disorder
ORPHA:2133	Hemoglobin E disease	Main name	Disorder
ORPHA:2134	Atypical hemolytic uremic syndrome	Main name	Disorder
ORPHA:2135	Cutaneous mastocytosis-deafness-microtia syndrome	Main name	Disorder
ORPHA:2136	Hennekam syndrome	Main name	Disorder
ORPHA:2137	Autoimmune hepatitis	Main name	Disorder
ORPHA:2138	46,XX ovotesticular difference of sex development	Main name	Disorder
ORPHA:2139	Hernández-Aguirre Negrete syndrome	Main name	Disorder
ORPHA:2140	Congenital diaphragmatic hernia	Main name	Disorder
ORPHA:2141	Diaphragmatic defect-limb deficiency-skull defect syndrome	Main name	Disorder
ORPHA:2143	Donnai-Barrow syndrome	Main name	Disorder
ORPHA:2145	Craniosynostosis, Herrmann-Opitz type	Main name	Disorder
ORPHA:2148	Lissencephaly type 1 due to doublecortin gene mutation	Main name	Disorder
ORPHA:2149	Nodular neuronal heterotopia	Main name	Disorder
ORPHA:2150	Hirschsprung disease-type D brachydactyly syndrome	Main name	Disorder
ORPHA:2151	Hirschsprung disease-ganglioneuroblastoma syndrome	Main name	Disorder
ORPHA:2152	Mowat-Wilson syndrome	Main name	Disorder
ORPHA:2153	Hirschsprung disease-nail hypoplasia-dysmorphism syndrome	Main name	Disorder
ORPHA:2155	Hirschsprung disease-deafness-polydactyly syndrome	Main name	Disorder
ORPHA:2157	Histidinemia	Main name	Disorder
ORPHA:2158	Histidinuria-renal tubular defect syndrome	Main name	Disorder
ORPHA:2162	Holoprosencephaly	Main name	Disorder
ORPHA:2163	Holoprosencephaly-craniosynostosis syndrome	Main name	Disorder
ORPHA:2165	Holoprosencephaly-caudal dysgenesis syndrome	Main name	Disorder
ORPHA:2166	Holoprosencephaly-postaxial polydactyly syndrome	Main name	Disorder
ORPHA:2167	Holzgreve syndrome	Main name	Disorder
ORPHA:2169	Methylcobalamin deficiency type cblE	Main name	Subtype of disorder
ORPHA:2170	Methylcobalamin deficiency type cblG	Main name	Subtype of disorder
ORPHA:2172	Microcephaly-glomerulonephritis-marfanoid habitus syndrome	Main name	Disorder
ORPHA:2176	Infantile systemic hyalinosis	Main name	Subtype of disorder
ORPHA:2177	Hydranencephaly	Main name	Disorder
ORPHA:2180	Hydrocephalus-costovertebral dysplasia-Sprengel anomaly syndrome	Main name	Disorder
ORPHA:2181	Hydrocephaly-tall stature-joint laxity syndrome	Main name	Disorder
ORPHA:2182	Hydrocephalus with stenosis of the aqueduct of Sylvius	Main name	Subtype of disorder
ORPHA:2183	Hydrocephalus-obesity-hypogonadism syndrome	Main name	Disorder
ORPHA:2184	Hydrocephaly-low insertion umbilicus syndrome	Main name	Disorder
ORPHA:2185	Congenital hydrocephalus	Main name	Disorder
ORPHA:2186	Hydrocephalus-blue sclerae-nephropathy syndrome	Main name	Disorder
ORPHA:2189	Hydrolethalus	Main name	Disorder
ORPHA:2195	Dicarboxylic aminoaciduria	Main name	Disorder
ORPHA:2196	Primary hypomagnesemia with hypercalciuria and nephrocalcinosis with severe ocular involvement	Main name	Subtype of disorder
ORPHA:2197	Idiopathic hypercalciuria	Main name	Disorder
ORPHA:2198	Palmoplantar keratoderma-esophageal carcinoma syndrome	Main name	Disorder
ORPHA:2199	Epidermolytic palmoplantar keratoderma	Main name	Disorder
ORPHA:2200	Focal palmoplantar and gingival keratoderma	Main name	Disorder
ORPHA:2201	Palmoplantar keratoderma-spastic paralysis syndrome	Main name	Disorder
ORPHA:2202	Palmoplantar keratoderma-deafness syndrome	Main name	Disorder
ORPHA:2203	Hyperlysinemia	Main name	Disorder
ORPHA:2204	Dysplastic cortical hyperostosis, Kozlowski-Tsuruta type	Main name	Subtype of disorder
ORPHA:2206	Ankylosing vertebral hyperostosis with tylosis	Main name	Disorder
ORPHA:2207	Familial primary hyperparathyroidism	Main name	Group of disorders
ORPHA:2209	Maternal phenylketonuria syndrome	Main name	Disorder
ORPHA:2211	Hypertelorism-hypospadias-polysyndactyly syndrome	Main name	Disorder
ORPHA:2213	Hypertelorism-microtia-facial clefting syndrome	Main name	Disorder
ORPHA:2215	Multiple pterygium-malignant hyperthermia syndrome	Main name	Disorder
ORPHA:2216	Maternal hyperthermia-induced birth defects	Main name	Disorder
ORPHA:2218	Cervical hypertrichosis-peripheral neuropathy syndrome	Main name	Disorder
ORPHA:2220	Hypertrichosis cubiti	Main name	Disorder
ORPHA:2221	Acquired hypertrichosis lanuginosa	Main name	Disorder
ORPHA:2222	Hypertrichosis lanuginosa congenita	Main name	Disorder
ORPHA:2224	Hypertryptophanemia	Main name	Disorder
ORPHA:2228	Hypodontia-dysplasia of nails syndrome	Main name	Disorder
ORPHA:2229	Dilated cardiomyopathy-hypergonadotropic hypogonadism syndrome	Main name	Disorder
ORPHA:2230	Hypogonadotropic hypogonadism-frontoparietal alopecia syndrome	Main name	Disorder
ORPHA:2232	Primary hypergonadotropic hypogonadism-partial alopecia syndrome	Main name	Disorder
ORPHA:2233	Hypogonadism-mitral valve prolapse-intellectual disability syndrome	Main name	Disorder
ORPHA:2234	Male hypergonadotropic hypogonadism-intellectual disability-skeletal anomalies syndrome	Main name	Disorder
ORPHA:2235	Hypogonadotropic hypogonadism-retinitis pigmentosa syndrome	Main name	Disorder
ORPHA:2237	Hypoparathyroidism-sensorineural deafness-renal disease syndrome	Main name	Disorder
ORPHA:2238	Familial isolated hypoparathyroidism	Main name	Disorder
ORPHA:2239	Familial isolated hypoparathyroidism due to agenesis of parathyroid gland	Main name	Subtype of disorder
ORPHA:2241	Megacystis-microcolon-intestinal hypoperistalsis syndrome	Main name	Disorder
ORPHA:2246	Cerebellar hypoplasia-tapetoretinal degeneration syndrome	Main name	Disorder
ORPHA:2248	Hypoplastic left heart syndrome	Main name	Disorder
ORPHA:2249	Ulna hypoplasia-intellectual disability syndrome	Main name	Disorder
ORPHA:2250	Hyposmia-nasal and ocular hypoplasia-hypogonadotropic hypogonadism syndrome	Main name	Disorder
ORPHA:2251	Thumb deformity-alopecia-pigmentation anomaly syndrome	Main name	Disorder
ORPHA:2252	Radial hypoplasia-triphalangeal thumbs-hypospadias-maxillary diastema syndrome	Main name	Disorder
ORPHA:2253	Foveal hypoplasia-presenile cataract syndrome	Main name	Disorder
ORPHA:2254	Pontocerebellar hypoplasia type 1	Main name	Disorder
ORPHA:2255	Pancreatic hypoplasia-diabetes-congenital heart disease syndrome	Main name	Disorder
ORPHA:2256	Fibulo-ulnar hypoplasia-renal anomalies syndrome	Main name	Disorder
ORPHA:2257	Primary pulmonary hypoplasia	Main name	Disorder
ORPHA:2260	Oligomeganephronia	Main name	Disorder
ORPHA:2261	Hypospadias-intellectual disability, Goldblatt type syndrome	Main name	Disorder
ORPHA:2266	Hypotrichosis-intellectual disability, Lopes type	Main name	Disorder
ORPHA:2268	ICF syndrome	Main name	Disorder
ORPHA:2269	Ichthyosis-alopecia-eclabion-ectropion-intellectual disability syndrome	Main name	Disorder
ORPHA:2271	Congenital ichthyosis-microcephalus-tetraplegia syndrome	Main name	Disorder
ORPHA:2272	Ichthyosis-oral and digital anomalies syndrome	Main name	Disorder
ORPHA:2273	Ichthyosis follicularis-alopecia-photophobia syndrome	Main name	Disorder
ORPHA:2274	Ichthyosis-hepatosplenomegaly-cerebellar degeneration syndrome	Main name	Disorder
ORPHA:2278	Ichthyosis-intellectual disability-dwarfism-renal impairment syndrome	Main name	Disorder
ORPHA:2282	Dysmorphism-short stature-deafness-difference of sex development syndrome	Main name	Disorder
ORPHA:2285	Primary basilar invagination	Main name	Disorder
ORPHA:2287	Fused mandibular incisors	Main name	Disorder
ORPHA:2289	Neuronal intranuclear inclusion disease	Main name	Disorder
ORPHA:2290	Microvillus inclusion disease	Main name	Disorder
ORPHA:2291	Congenital velopharyngeal incompetence	Main name	Disorder
ORPHA:2295	Familial articular hypermobility syndrome	Main name	Disorder
ORPHA:2297	Insulin-resistance syndrome type A	Main name	Disorder
ORPHA:2298	Insulin-resistance syndrome type B	Main name	Disorder
ORPHA:2299	Aortic arch interruption	Main name	Disorder
ORPHA:2300	Isolated multiple intestinal atresia	Main name	Disorder
ORPHA:2301	Congenital short bowel syndrome	Main name	Disorder
ORPHA:2302	Asbestos intoxication	Main name	Disorder
ORPHA:2305	Isotretinoin syndrome	Main name	Disorder
ORPHA:2306	Isotretinoin-like syndrome	Main name	Disorder
ORPHA:2307	IVIC syndrome	Main name	Disorder
ORPHA:2308	Jacobsen syndrome	Main name	Disorder
ORPHA:2309	Pachyonychia congenita	Main name	Disorder
ORPHA:2310	Absence deformity of leg-cataract syndrome	Main name	Disorder
ORPHA:2311	Autosomal recessive spondylocostal dysostosis	Main name	Disorder
ORPHA:2312	Transient familial neonatal hyperbilirubinemia	Main name	Disorder
ORPHA:2314	Autosomal dominant hyper-IgE syndrome due to STAT3 deficiency	Main name	Disorder
ORPHA:2315	Johanson-Blizzard syndrome	Main name	Disorder
ORPHA:2316	Johnson neuroectodermal syndrome	Main name	Disorder
ORPHA:2318	Joubert syndrome with oculorenal defect	Main name	Disorder
ORPHA:2319	Juberg-Hayward syndrome	Main name	Disorder
ORPHA:2321	Jung syndrome	Main name	Disorder
ORPHA:2322	Kabuki syndrome	Main name	Disorder
ORPHA:2323	Sanjad-Sakati syndrome	Main name	Disorder
ORPHA:2324	Osteopenia-intellectual disability-sparse hair syndrome	Main name	Disorder
ORPHA:2325	Epidermolysis bullosa simplex with anodontia/hypodontia	Main name	Disorder
ORPHA:2326	Kallmann syndrome-heart disease syndrome	Main name	Disorder
ORPHA:2328	Kapur-Toriello syndrome	Main name	Disorder
ORPHA:2329	Karsch-Neugebauer syndrome	Main name	Disorder
ORPHA:2330	Kasabach-Merritt phenomenon	Main name	Disorder
ORPHA:2331	Kawasaki disease	Main name	Disorder
ORPHA:2332	KBG syndrome	Main name	Disorder
ORPHA:2333	Kenny-Caffey syndrome	Main name	Disorder
ORPHA:2334	Autosomal dominant keratitis	Main name	Disorder
ORPHA:2337	Diffuse palmoplantar keratoderma, Bothnian type	Main name	Disorder
ORPHA:2338	Isolated punctate palmoplantar keratoderma	Main name	Group of disorders
ORPHA:2339	Keratosis follicularis-dwarfism-cerebral atrophy syndrome	Main name	Disorder
ORPHA:2340	Keratosis follicularis spinulosa decalvans	Main name	Disorder
ORPHA:2342	Haim-Munk syndrome	Main name	Disorder
ORPHA:2345	Isolated Klippel-Feil syndrome	Main name	Disorder
ORPHA:2346	Angioosteohypertrophic syndrome	Main name	Group of disorders
ORPHA:2347	Lethal Kniest-like dysplasia	Main name	Disorder
ORPHA:2348	Familial partial lipodystrophy, Dunnigan type	Main name	Disorder
ORPHA:2349	Muscular pseudohypertrophy-hypothyroidism syndrome	Main name	Disorder
ORPHA:2351	Kousseff syndrome	Main name	Disorder
ORPHA:2353	Schilbach-Rott syndrome	Main name	Disorder
ORPHA:2356	Arachnoid cyst	Main name	Disorder
ORPHA:2357	Bronchogenic cyst	Main name	Disorder
ORPHA:2363	Lacrimoauriculodentodigital syndrome	Main name	Disorder
ORPHA:2364	Glycogen storage disease due to lactate dehydrogenase deficiency	Main name	Disorder
ORPHA:2368	Gastroschisis	Main name	Disorder
ORPHA:2369	Limb body wall complex	Main name	Disorder
ORPHA:2370	Larsen-like osseous dysplasia-short stature syndrome	Main name	Disorder
ORPHA:2371	Lethal Larsen-like syndrome	Main name	Disorder
ORPHA:2372	Laryngocele	Main name	Disorder
ORPHA:2373	Congenital laryngomalacia	Main name	Disorder
ORPHA:2374	Isolated congenital laryngeal web	Main name	Disorder
ORPHA:2375	Laryngeal abductor paralysis-intellectual disability syndrome	Main name	Disorder
ORPHA:2377	Laurence-Moon syndrome	Main name	Disorder
ORPHA:2378	Laurin-Sandrow syndrome	Main name	Disorder
ORPHA:2379	Early-onset parkinsonism-intellectual disability syndrome	Main name	Disorder
ORPHA:2380	Legg-Calvé-Perthes disease	Main name	Disorder
ORPHA:2382	Lennox-Gastaut syndrome	Main name	Disorder
ORPHA:2386	Leukoencephalopathy-palmoplantar keratoderma syndrome	Main name	Disorder
ORPHA:2387	Leukonychia totalis	Main name	Disorder
ORPHA:2388	Choreoacanthocytosis	Main name	Disorder
ORPHA:2390	Lichtenstein syndrome	Main name	Disorder
ORPHA:2391	Congenitally short costocoracoid ligament	Main name	Disorder
ORPHA:2394	Pyruvate dehydrogenase E3 deficiency	Main name	Subtype of disorder
ORPHA:2396	Encephalocraniocutaneous lipomatosis	Main name	Disorder
ORPHA:2398	Multiple symmetric lipomatosis	Main name	Disorder
ORPHA:2399	Nasopalpebral lipoma-coloboma syndrome	Main name	Disorder
ORPHA:2400	Peripheral motor neuropathy-dysautonomia syndrome	Main name	Disorder
ORPHA:2404	Loiasis	Main name	Disorder
ORPHA:2405	Thickened earlobes-conductive deafness syndrome	Main name	Disorder
ORPHA:2406	Locked-in syndrome	Main name	Disorder
ORPHA:2407	Laryngo-onycho-cutaneous syndrome	Main name	Disorder
ORPHA:2408	Lowe-Kohn-Cohen syndrome	Main name	Disorder
ORPHA:2409	Lowry-MacLean syndrome	Main name	Disorder
ORPHA:2410	Hypergonadotropic hypogonadism-cataract syndrome	Main name	Disorder
ORPHA:2412	Dislocation of the hip-dysmorphism syndrome	Main name	Disorder
ORPHA:2414	Congenital pulmonary lymphangiectasia	Main name	Disorder
ORPHA:2415	Rare lymphatic malformation	Main name	Group of disorders
ORPHA:2416	Congenital primary lymphedema without systemic or visceral involvement	Main name	Group of disorders
ORPHA:2420	Primary pulmonary lymphoma	Main name	Disorder
ORPHA:2427	Macrocephaly-short stature-paraplegia syndrome	Main name	Disorder
ORPHA:2429	Macrocephaly-spastic paraplegia-dysmorphism syndrome	Main name	Disorder
ORPHA:2430	Congenital macroglossia	Main name	Disorder
ORPHA:2432	Macrosomia-microphthalmia-cleft palate syndrome	Main name	Disorder
ORPHA:2435	Hypo- and hypermelanotic cutaneous macules-retarded growth-intellectual disability syndrome	Main name	Disorder
ORPHA:2437	Czeizel-Losonci syndrome	Main name	Disorder
ORPHA:2438	Hand-foot-genital syndrome	Main name	Disorder
ORPHA:2439	Patterson-Stevenson-Fontaine syndrome	Main name	Disorder
ORPHA:2440	Isolated split hand-split foot malformation	Main name	Disorder
ORPHA:2442	X-linked lymphoproliferative disease	Main name	Group of disorders
ORPHA:2443	Mitochondrial oxidative phosphorylation disorder due to nuclear DNA anomalies	Main name	Group of disorders
ORPHA:2444	Congenital pulmonary airway malformation	Main name	Disorder
ORPHA:2445	Conotruncal heart malformations	Main name	Group of disorders
ORPHA:2447	Congenital mitral malformation	Main name	Group of disorders
ORPHA:2451	Mucocutaneous venous malformations	Main name	Disorder
ORPHA:2456	Familial supernumerary nipples	Main name	Disorder
ORPHA:2457	Mandibuloacral dysplasia	Main name	Disorder
ORPHA:2459	Mansonelliasis	Main name	Disorder
ORPHA:2460	Van den Ende-Gupta syndrome	Main name	Disorder
ORPHA:2461	Marden-Walker syndrome	Main name	Disorder
ORPHA:2462	Shprintzen-Goldberg syndrome	Main name	Disorder
ORPHA:2463	Marfanoid habitus-autosomal recessive intellectual disability syndrome	Main name	Disorder
ORPHA:2464	Marfanoid syndrome, De Silva type	Main name	Disorder
ORPHA:2466	MASA syndrome	Main name	Subtype of disorder
ORPHA:2467	Systemic mastocytosis	Main name	Group of disorders
ORPHA:2470	Matthew-Wood syndrome	Main name	Disorder
ORPHA:2471	McDonough syndrome	Main name	Disorder
ORPHA:2473	McKusick-Kaufman syndrome	Main name	Disorder
ORPHA:2475	White forelock with malformations	Main name	Disorder
ORPHA:2476	Dysraphism-cleft lip/palate-limb reduction defects syndrome	Main name	Disorder
ORPHA:2477	Isolated megalencephaly	Main name	Disorder
ORPHA:2478	Megalencephalic leukoencephalopathy with subcortical cysts	Main name	Disorder
ORPHA:2479	Megalocornea-intellectual disability syndrome	Main name	Disorder
ORPHA:2481	Neurocutaneous melanocytosis	Main name	Disorder
ORPHA:2482	Melhem-Fahl syndrome	Main name	Disorder
ORPHA:2483	Melkersson-Rosenthal syndrome	Main name	Disorder
ORPHA:2484	Melnick-Needles syndrome	Main name	Disorder
ORPHA:2485	Melorheostosis	Main name	Disorder
ORPHA:2487	Lower limb malformation-hypospadias syndrome	Main name	Disorder
ORPHA:2489	Upper limb defect-eye and ear abnormalities syndrome	Main name	Disorder
ORPHA:2491	Müllerian duct anomalies-limb anomalies syndrome	Main name	Disorder
ORPHA:2492	FATCO syndrome	Main name	Disorder
ORPHA:2494	Ménétrier disease	Main name	Disorder
ORPHA:2495	Meningioma	Main name	Disorder
ORPHA:2496	Mesomelia-synostoses syndrome	Main name	Disorder
ORPHA:2497	Upper limb mesomelic dysplasia, type Fryns	Main name	Disorder
ORPHA:2498	Syndactyly type 8	Main name	Disorder
ORPHA:2499	Metachondromatosis	Main name	Disorder
ORPHA:2500	Acrogeria	Main name	Disorder
ORPHA:2501	Metaphyseal chondrodysplasia, Spahr type	Main name	Disorder
ORPHA:2502	Metaphyseal dysostosis-intellectual disability-conductive deafness syndrome	Main name	Disorder
ORPHA:2504	Metaphyseal dysplasia-maxillary hypoplasia-brachydacty syndrome	Main name	Disorder
ORPHA:2505	Multiple benign circumferential skin creases on limbs	Main name	Disorder
ORPHA:2508	Corpus callosum agenesis-abnormal genitalia syndrome	Main name	Disorder
ORPHA:2510	Micro syndrome	Main name	Disorder
ORPHA:2511	Microbrachycephaly-ptosis-cleft lip syndrome	Main name	Disorder
ORPHA:2512	Autosomal recessive primary microcephaly	Main name	Subtype of disorder
ORPHA:2513	Microcephaly-albinism-digital anomalies syndrome	Main name	Disorder
ORPHA:2514	Autosomal dominant primary microcephaly	Main name	Subtype of disorder
ORPHA:2515	Microcephaly-cardiomyopathy syndrome	Main name	Disorder
ORPHA:2516	Microcephaly-cardiac defect-lung malsegmentation syndrome	Main name	Disorder
ORPHA:2518	Autosomal recessive chorioretinopathy-microcephaly syndrome	Main name	Disorder
ORPHA:2519	Microcephaly-seizures-intellectual disability-heart disease syndrome	Main name	Disorder
ORPHA:2521	Microcephaly-cleft palate-abnormal retinal pigmentation syndrome	Main name	Disorder
ORPHA:2522	Microcephaly-cervical spine fusion anomalies syndrome	Main name	Disorder
ORPHA:2523	Microcephaly-brain defect-spasticity-hypernatremia syndrome	Main name	Disorder
ORPHA:2524	Pontocerebellar hypoplasia type 2	Main name	Disorder
ORPHA:2526	Microcephaly-lymphedema-chorioretinopathy syndrome	Main name	Disorder
ORPHA:2528	Microcephaly-microcornea syndrome, Seemanova type	Main name	Disorder
ORPHA:2533	Microcephaly-deafness-intellectual disability syndrome	Main name	Disorder
ORPHA:2536	Microcornea-glaucoma-absent frontal sinuses syndrome	Main name	Disorder
ORPHA:2538	Microgastria-limb reduction defect syndrome	Main name	Disorder
ORPHA:2542	Isolated microphthalmia-anophthalmia-coloboma	Main name	Group of disorders
ORPHA:2547	Microphthalmia-microtia-fetal akinesia syndrome	Main name	Disorder
ORPHA:2549	Oculoauriculovertebral spectrum with radial defects	Main name	Disorder
ORPHA:2551	Microspherophakia-metaphyseal dysplasia syndrome	Main name	Disorder
ORPHA:2552	Microsporidiosis	Main name	Disorder
ORPHA:2554	Ear-patella-short stature syndrome	Main name	Disorder
ORPHA:2556	Microphthalmia with linear skin defects syndrome	Main name	Disorder
ORPHA:2557	Mietens syndrome	Main name	Disorder
ORPHA:2558	Mikati-Najjar-Sahli syndrome	Main name	Disorder
ORPHA:2560	Moebius syndrome-axonal neuropathy-hypogonadotropic hypogonadism syndrome	Main name	Disorder
ORPHA:2561	Pyramidal molars-abnormal upper lip syndrome	Main name	Disorder
ORPHA:2563	MOMO syndrome	Main name	Disorder
ORPHA:2564	Tetramelic monodactyly	Main name	Disorder
ORPHA:2565	Mononen-Karnes-Senac syndrome	Main name	Disorder
ORPHA:2566	Chronic Epstein-Barr virus infection syndrome	Main name	Disorder
ORPHA:2570	Lethal intrauterine growth restriction-cortical malformation-congenital contractures syndrome	Main name	Disorder
ORPHA:2571	X-linked immunoneurologic disorder	Main name	Disorder
ORPHA:2572	Spastic ataxia-corneal dystrophy syndrome	Main name	Disorder
ORPHA:2573	Moyamoya disease	Main name	Disorder
ORPHA:2574	Moynahan syndrome	Main name	Disorder
ORPHA:2575	Cystic fibrosis-gastritis-megaloblastic anemia syndrome	Main name	Disorder
ORPHA:2576	Mulibrey nanism	Main name	Disorder
ORPHA:2578	Mayer-Rokitansky-Küster-Hauser syndrome type 2	Main name	Subtype of disorder
ORPHA:2579	Muscular atrophy-ataxia-retinitis pigmentosa-diabetes mellitus syndrome	Main name	Disorder
ORPHA:2582	Myalgia-eosinophilia syndrome associated with tryptophan	Main name	Disorder
ORPHA:2583	Mycetoma	Main name	Disorder
ORPHA:2584	Classic mycosis fungoides	Main name	Disorder
ORPHA:2585	Ataxia-pancytopenia syndrome	Main name	Disorder
ORPHA:2587	Myeloperoxidase deficiency	Main name	Disorder
ORPHA:2588	Myhre syndrome	Main name	Disorder
ORPHA:2589	Myoclonus-cerebellar ataxia-deafness syndrome	Main name	Disorder
ORPHA:2590	Spinal muscular atrophy-progressive myoclonic epilepsy syndrome	Main name	Disorder
ORPHA:2591	Infantile myofibromatosis	Main name	Disorder
ORPHA:2593	Tubular aggregate myopathy	Main name	Disorder
ORPHA:2596	Myopathy and diabetes mellitus	Main name	Disorder
ORPHA:2597	Mitochondrial myopathy-lactic acidosis-deafness syndrome	Main name	Disorder
ORPHA:2598	Mitochondrial myopathy and sideroblastic anemia	Main name	Disorder
ORPHA:2604	Familial visceral myopathy	Main name	Disorder
ORPHA:2608	N syndrome	Main name	Disorder
ORPHA:2609	Isolated complex I deficiency	Main name	Disorder
ORPHA:2611	Linear verrucous nevus syndrome	Main name	Disorder
ORPHA:2612	Linear nevus sebaceus syndrome	Main name	Disorder
ORPHA:2613	Nail-patella-like renal disease	Main name	Disorder
ORPHA:2614	Nail-patella syndrome	Main name	Disorder
ORPHA:2616	3M syndrome	Main name	Disorder
ORPHA:2617	Microcephalic primordial dwarfism, Montreal type	Main name	Disorder
ORPHA:2619	Brachydactylous dwarfism, Mseleni type	Main name	Disorder
ORPHA:2623	Geleophysic dysplasia	Main name	Disorder
ORPHA:2631	Mesomelic dwarfism-cleft palate-camptodactyly syndrome	Main name	Disorder
ORPHA:2632	Langer mesomelic dysplasia	Main name	Disorder
ORPHA:2633	Mesomelic dysplasia, Nievergelt type	Main name	Disorder
ORPHA:2634	Mesomelic dwarfism, Reinhardt-Pfeiffer type	Main name	Disorder
ORPHA:2635	Metatropic dysplasia	Main name	Disorder
ORPHA:2636	Microcephalic osteodysplastic primordial dwarfism types I and III	Main name	Disorder
ORPHA:2637	Microcephalic osteodysplastic primordial dwarfism type II	Main name	Disorder
ORPHA:2639	Fibular aplasia-complex brachydactyly syndrome	Main name	Disorder
ORPHA:2643	Microcephalic primordial dwarfism, Toriello type	Main name	Disorder
ORPHA:2645	Osteoglosphonic dysplasia	Main name	Disorder
ORPHA:2655	Thanatophoric dysplasia	Main name	Disorder
ORPHA:2658	Lenz-Majewski hyperostotic dwarfism	Main name	Disorder
ORPHA:2662	Keipert syndrome	Main name	Disorder
ORPHA:2663	Nathalie syndrome	Main name	Disorder
ORPHA:2665	Congenital mesoblastic nephroma	Main name	Disorder
ORPHA:2666	Adult familial nephronophthisis-spastic quadriparesia syndrome	Main name	Disorder
ORPHA:2668	Nephropathy-deafness-hyperparathyroidism syndrome	Main name	Disorder
ORPHA:2669	Nephrosis-deafness-urinary tract-digital malformations syndrome	Main name	Disorder
ORPHA:2670	Pierson syndrome	Main name	Disorder
ORPHA:2671	Neu-Laxova syndrome	Main name	Disorder
ORPHA:2672	Neuhauser-Eichner-Opitz syndrome	Main name	Disorder
ORPHA:2673	Neurofaciodigitorenal syndrome	Main name	Disorder
ORPHA:2674	Cyprus facial-neuromusculoskeletal syndrome	Main name	Disorder
ORPHA:2678	Familial isolated café-au-lait macules	Main name	Disorder
ORPHA:2680	Hypomyelination neuropathy-arthrogryposis syndrome	Main name	Disorder
ORPHA:2686	Cyclic neutropenia	Main name	Disorder
ORPHA:2688	Adult idiopathic neutropenia	Main name	Disorder
ORPHA:2690	Neutropenia-monocytopenia-deafness syndrome	Main name	Disorder
ORPHA:2695	Bifid nose	Main name	Disorder
ORPHA:2697	Arthrogryposis-renal dysfunction-cholestasis syndrome	Main name	Disorder
ORPHA:2698	Knuckle pads-leukonychia-sensorineural deafness-palmoplantar hyperkeratosis syndrome	Main name	Disorder
ORPHA:2699	Median nodule of the upper lip	Main name	Disorder
ORPHA:2700	Noma	Main name	Disorder
ORPHA:2701	Noonan syndrome-like disorder with loose anagen hair	Main name	Disorder
ORPHA:2703	Port-wine nevi-mega cisterna magna-hydrocephalus syndrome	Main name	Disorder
ORPHA:2704	Urofacial syndrome	Main name	Disorder
ORPHA:2707	Oculocerebrofacial syndrome, Kaufman type	Main name	Disorder
ORPHA:2709	Oculodental syndrome, Rutherfurd type	Main name	Disorder
ORPHA:2710	Oculodentodigital dysplasia	Main name	Disorder
ORPHA:2712	Oculofaciocardiodental syndrome	Main name	Disorder
ORPHA:2713	Oculoosteocutaneous syndrome	Main name	Disorder
ORPHA:2714	Oculo-palato-cerebral syndrome	Main name	Disorder
ORPHA:2715	Severe oculo-renal-cerebellar syndrome	Main name	Disorder
ORPHA:2717	Oculotrichoanal syndrome	Main name	Disorder
ORPHA:2718	Oculotrichodysplasia	Main name	Disorder
ORPHA:2719	Oculocerebral hypopigmentation syndrome, Cross type	Main name	Disorder
ORPHA:2720	Oculocerebral hypopigmentation syndrome, Preus type	Main name	Disorder
ORPHA:2721	Odonto-onycho-dermal dysplasia	Main name	Disorder
ORPHA:2722	Odonto-onycho dysplasia-alopecia syndrome	Main name	Disorder
ORPHA:2723	Odontotrichomelic syndrome	Main name	Disorder
ORPHA:2724	Odontomatosis-aortae esophagus stenosis syndrome	Main name	Disorder
ORPHA:2728	Blepharophimosis-intellectual disability syndrome, Ohdo type	Main name	Disorder
ORPHA:2730	Postaxial tetramelic oligodactyly	Main name	Disorder
ORPHA:2732	Olivopontocerebellar atrophy-deafness syndrome	Main name	Disorder
ORPHA:2733	Omodysplasia	Main name	Disorder
ORPHA:2736	Lethal omphalocele-cleft palate syndrome	Main name	Disorder
ORPHA:2737	Onchocerciasis	Main name	Disorder
ORPHA:2741	Ophthalmomandibulomelic dysplasia	Main name	Disorder
ORPHA:2743	Ophthalmoplegia-intellectual disability-lingua scrotalis syndrome	Main name	Disorder
ORPHA:2744	Horizontal gaze palsy with progressive scoliosis	Main name	Disorder
ORPHA:2745	Opitz GBBB syndrome	Main name	Disorder
ORPHA:2746	Opsismodysplasia	Main name	Disorder
ORPHA:2749	Oromandibular-limb hypogenesis syndrome	Main name	Group of disorders
ORPHA:2750	Orofaciodigital syndrome type 1	Main name	Disorder
ORPHA:2751	Orofaciodigital syndrome type 2	Main name	Disorder
ORPHA:2753	Orofaciodigital syndrome type 4	Main name	Disorder
ORPHA:2754	Orofaciodigital syndrome type 6	Main name	Disorder
ORPHA:2755	Orofaciodigital syndrome type 8	Main name	Disorder
ORPHA:2759	Imperforate oropharynx-costovertebral anomalies syndrome	Main name	Disorder
ORPHA:2760	OSLAM syndrome	Main name	Disorder
ORPHA:2762	Progressive osseous heteroplasia	Main name	Disorder
ORPHA:2763	Osteocraniostenosis	Main name	Disorder
ORPHA:2764	Osteochondritis dissecans	Main name	Disorder
ORPHA:2767	Carpotarsal osteochondromatosis	Main name	Disorder
ORPHA:2768	Blount disease	Main name	Disorder
ORPHA:2769	Familial osteodysplasia, Anderson type	Main name	Disorder
ORPHA:2770	Nasu-Hakola disease	Main name	Disorder
ORPHA:2771	Bruck syndrome	Main name	Disorder
ORPHA:2772	Congenital osteogenesis imperfecta-microcephaly-cataracts syndrome	Main name	Disorder
ORPHA:2773	Osteogenesis imperfecta-retinopathy-seizures-intellectual disability syndrome	Main name	Disorder
ORPHA:2774	Multicentric carpo-tarsal osteolysis with or without nephropathy	Main name	Disorder
ORPHA:2776	Autosomal recessive distal osteolysis syndrome	Main name	Disorder
ORPHA:2777	Osteomesopyknosis	Main name	Disorder
ORPHA:2779	Osteopathia striata-pigmentary dermopathy-white forelock syndrome	Main name	Disorder
ORPHA:2780	Osteopathia striata-cranial sclerosis syndrome	Main name	Disorder
ORPHA:2781	Osteopetrosis and related disorders	Main name	Group of disorders
ORPHA:2783	Autosomal dominant osteopetrosis type 1	Main name	Disorder
ORPHA:2785	Osteopetrosis with renal tubular acidosis	Main name	Disorder
ORPHA:2786	Osteoporosis-oculocutaneous hypopigmentation syndrome	Main name	Disorder
ORPHA:2788	Osteoporosis-pseudoglioma syndrome	Main name	Disorder
ORPHA:2789	Lateral meningocele syndrome	Main name	Disorder
ORPHA:2790	Endosteal hyperostosis, Worth type	Main name	Disorder
ORPHA:2791	Otodental syndrome	Main name	Disorder
ORPHA:2792	Otofaciocervical syndrome	Main name	Disorder
ORPHA:2793	Otoonychoperoneal syndrome	Main name	Disorder
ORPHA:2795	Fowler urethral sphincter dysfunction syndrome	Main name	Disorder
ORPHA:2796	Pachydermoperiostosis	Main name	Disorder
ORPHA:2798	Pachygyria-intellectual disability-epilepsy syndrome	Main name	Disorder
ORPHA:2800	Extramammary Paget disease	Main name	Disorder
ORPHA:2801	Juvenile Paget disease	Main name	Disorder
ORPHA:2802	X-linked sideroblastic anemia and spinocerebellar ataxia	Main name	Disorder
ORPHA:2804	W syndrome	Main name	Disorder
ORPHA:2805	Partial pancreatic agenesis	Main name	Disorder
ORPHA:2806	Subacute sclerosing leukoencephalitis	Main name	Disorder
ORPHA:2807	Papilloma of choroid plexus	Main name	Disorder
ORPHA:2808	Laryngeal abductor paralysis	Main name	Disorder
ORPHA:2809	Familial recurrent peripheral facial palsy	Main name	Disorder
ORPHA:2812	Parana hard skin syndrome	Main name	Disorder
ORPHA:2815	Spastic paraparesis-deafness syndrome	Main name	Disorder
ORPHA:2818	Spastic paraplegia-glaucoma-intellectual disability syndrome	Main name	Disorder
ORPHA:2819	Spastic paraplegia-facial-cutaneous lesions syndrome	Main name	Disorder
ORPHA:2820	Spastic paraplegia-nephritis-deafness syndrome	Main name	Disorder
ORPHA:2821	Spastic paraplegia-neuropathy-poikiloderma syndrome	Main name	Disorder
ORPHA:2822	Autosomal recessive spastic paraplegia type 11	Main name	Disorder
ORPHA:2824	Paraplegia-intellectual disability-hyperkeratosis syndrome	Main name	Disorder
ORPHA:2825	PARC syndrome	Main name	Disorder
ORPHA:2826	Spastic paraplegia-precocious puberty syndrome	Main name	Disorder
ORPHA:2828	Young-onset Parkinson disease	Main name	Disorder
ORPHA:2831	Rhizomelic dysplasia, Patterson-Lowry type	Main name	Disorder
ORPHA:2832	Short tarsus-absence of lower eyelashes syndrome	Main name	Disorder
ORPHA:2833	Stiff skin syndrome	Main name	Disorder
ORPHA:2834	Wrinkly skin syndrome	Main name	Subtype of disorder
ORPHA:2835	Pectus excavatum-macrocephaly-dysplastic nails syndrome	Main name	Disorder
ORPHA:2836	PEHO syndrome	Main name	Disorder
ORPHA:2838	Renal caliceal diverticuli-deafness syndrome	Main name	Disorder
ORPHA:2839	Pelvis-shoulder dysplasia	Main name	Disorder
ORPHA:2840	Pelvic dysplasia-arthrogryposis of lower limbs syndrome	Main name	Disorder
ORPHA:2841	Hailey-Hailey disease	Main name	Disorder
ORPHA:2842	Penoscrotal transposition	Main name	Disorder
ORPHA:2843	Pentosuria	Main name	Disorder
ORPHA:2846	Congenital pericardium anomaly	Main name	Group of disorders
ORPHA:2847	Pericardial and diaphragmatic defect	Main name	Disorder
ORPHA:2848	Camptodactyly-arthropathy-coxa-vara-pericarditis syndrome	Main name	Disorder
ORPHA:2849	Perlman syndrome	Main name	Disorder
ORPHA:2850	Alopecia-intellectual disability syndrome	Main name	Disorder
ORPHA:2854	Fuhrmann syndrome	Main name	Disorder
ORPHA:2855	Perrault syndrome	Main name	Disorder
ORPHA:2856	Persistent Müllerian duct syndrome	Main name	Disorder
ORPHA:2863	Short stature-wormian bones-dextrocardia syndrome	Main name	Disorder
ORPHA:2865	Short stature-webbed neck-heart disease syndrome	Main name	Disorder
ORPHA:2866	Short stature-deafness-neutrophil dysfunction-dysmorphism syndrome	Main name	Disorder
ORPHA:2867	Short stature, Brussels type	Main name	Disorder
ORPHA:2868	Short stature-valvular heart disease-characteristic facies syndrome	Main name	Disorder
ORPHA:2869	Peutz-Jeghers syndrome	Main name	Disorder
ORPHA:2871	Pfeiffer-Palm-Teller syndrome	Main name	Disorder
ORPHA:2872	Cardiocranial syndrome, Pfeiffer type	Main name	Disorder
ORPHA:2874	Phakomatosis pigmentokeratotica	Main name	Disorder
ORPHA:2875	Phakomatosis pigmentovascularis	Main name	Disorder
ORPHA:2876	PHAVER syndrome	Main name	Disorder
ORPHA:2879	Phocomelia, Schinzel type	Main name	Disorder
ORPHA:2880	Phosphoenolpyruvate carboxykinase deficiency	Main name	Disorder
ORPHA:2881	Cutaneous photosensitivity-lethal colitis syndrome	Main name	Disorder
ORPHA:2882	Sitosterolemia	Main name	Disorder
ORPHA:2884	Piebaldism	Main name	Disorder
ORPHA:2885	Piebald trait-neurologic defects syndrome	Main name	Disorder
ORPHA:2886	TARP syndrome	Main name	Disorder
ORPHA:2888	Pierre Robin syndrome-faciodigital anomaly syndrome	Main name	Disorder
ORPHA:2889	Pili torti	Main name	Disorder
ORPHA:2890	Pili torti-onychodysplasia syndrome	Main name	Disorder
ORPHA:2891	Pili torti-developmental delay-neurological abnormalities syndrome	Main name	Disorder
ORPHA:2892	Pilodental dysplasia-refractive errors syndrome	Main name	Disorder
ORPHA:2896	Pitt-Hopkins syndrome	Main name	Disorder
ORPHA:2897	Pityriasis rubra pilaris	Main name	Disorder
ORPHA:2898	X-linked intellectual disability-plagiocephaly syndrome	Main name	Disorder
ORPHA:2899	Brachyolmia-amelogenesis imperfecta syndrome	Main name	Disorder
ORPHA:2900	Leri pleonosteosis	Main name	Disorder
ORPHA:2901	Neuralgic amyotrophy	Main name	Disorder
ORPHA:2902	Idiopathic chronic eosinophilic pneumonia	Main name	Disorder
ORPHA:2903	Familial spontaneous pneumothorax	Main name	Disorder
ORPHA:2905	POEMS syndrome	Main name	Disorder
ORPHA:2907	Hereditary acrokeratotic poikiloderma	Main name	Disorder
ORPHA:2908	Kindler epidermolysis bullosa	Main name	Disorder
ORPHA:2909	Rothmund-Thomson syndrome	Main name	Disorder
ORPHA:2911	Poland syndrome	Main name	Disorder
ORPHA:2912	Poliomyelitis	Main name	Disorder
ORPHA:2913	Non-syndromic polydactyly	Main name	Group of disorders
ORPHA:2916	Postaxial polydactyly-dental and vertebral anomalies syndrome	Main name	Disorder
ORPHA:2917	Polydactyly-myopia syndrome	Main name	Disorder
ORPHA:2919	Orofaciodigital syndrome type 5	Main name	Disorder
ORPHA:2920	Oliver syndrome	Main name	Disorder
ORPHA:2921	Preaxial polydactyly-colobomata-intellectual disability syndrome	Main name	Disorder
ORPHA:2924	Isolated polycystic liver disease	Main name	Disorder
ORPHA:2926	Digital extensor muscle aplasia-polyneuropathy	Main name	Disorder
ORPHA:2928	Polyneuropathy-intellectual disability-acromicria-premature menopause syndrome	Main name	Disorder
ORPHA:2929	Juvenile polyposis syndrome	Main name	Disorder
ORPHA:2930	Cronkhite-Canada syndrome	Main name	Disorder
ORPHA:2932	Chronic inflammatory demyelinating polyneuropathy	Main name	Disorder
ORPHA:2934	Polysyndactyly-cardiac malformation syndrome	Main name	Disorder
ORPHA:2935	Crossed polysyndactyly	Main name	Disorder
ORPHA:2940	Porencephaly	Main name	Disorder
ORPHA:2941	Porencephaly-cerebellar hypoplasia-internal malformations syndrome	Main name	Disorder
ORPHA:2942	Postpoliomyelitis syndrome	Main name	Disorder
ORPHA:2946	Brachydactyly-long thumb syndrome	Main name	Disorder
ORPHA:2947	Triphalangeal thumbs-brachyectrodactyly syndrome	Main name	Disorder
ORPHA:2951	Absent thumb-short stature-immunodeficiency syndrome	Main name	Disorder
ORPHA:2952	Adducted thumbs-arthrogryposis syndrome, Christian type	Main name	Disorder
ORPHA:2953	Musculocontractural Ehlers-Danlos syndrome	Main name	Disorder
ORPHA:2956	Acrodysplasia scoliosis	Main name	Disorder
ORPHA:2957	Guttmacher syndrome	Main name	Disorder
ORPHA:2958	X-linked intellectual disability-dysmorphism-cerebral atrophy syndrome	Main name	Disorder
ORPHA:2959	Progeria-short stature-pigmented nevi syndrome	Main name	Disorder
ORPHA:2962	De Barsy syndrome	Main name	Disorder
ORPHA:2963	Progeroid syndrome, Petty type	Main name	Subtype of disorder
ORPHA:2964	Autosomal dominant prognathism	Main name	Disorder
ORPHA:2965	Prolactinoma	Main name	Disorder
ORPHA:2966	Properdin deficiency	Main name	Disorder
ORPHA:2967	Transcobalamin I deficiency	Main name	Disorder
ORPHA:2968	Leukocyte adhesion deficiency	Main name	Disorder
ORPHA:2969	Proteus-like syndrome	Main name	Subtype of disorder
ORPHA:2970	Prune belly syndrome	Main name	Disorder
ORPHA:2971	Peroxisomal acyl-CoA oxidase deficiency	Main name	Disorder
ORPHA:2972	Non-eruption of teeth-maxillary hypoplasia-genu valgum syndrome	Main name	Disorder
ORPHA:2973	46,XX difference of sex development-anorectal anomalies syndrome	Main name	Disorder
ORPHA:2975	46,XX difference of sex development-skeletal anomalies syndrome	Main name	Disorder
ORPHA:2976	Pseudoleprechaunism syndrome, Patterson type	Main name	Disorder
ORPHA:2978	Chronic intestinal pseudoobstruction syndrome	Main name	Disorder
ORPHA:2980	Acrootoocular syndrome	Main name	Disorder
ORPHA:2982	46,XX difference of sex development	Main name	Group of disorders
ORPHA:2983	Difference of sex development-intellectual disability syndrome	Main name	Disorder
ORPHA:2985	Pseudoprogeria syndrome	Main name	Disorder
ORPHA:2987	Antecubital pterygium syndrome	Main name	Disorder
ORPHA:2988	Pterygium colli-intellectual disability-digital anomalies syndrome	Main name	Disorder
ORPHA:2989	Familial pterygium of the conjunctiva	Main name	Disorder
ORPHA:2990	Autosomal recessive multiple pterygium syndrome	Main name	Disorder
ORPHA:2994	Short stature-craniofacial anomalies-genital hypoplasia syndrome	Main name	Disorder
ORPHA:2995	Baraitser-Winter cerebrofrontofacial syndrome	Main name	Disorder
ORPHA:2997	Ptosis-vocal cord paralysis syndrome	Main name	Disorder
ORPHA:2999	Ptosis-strabismus-ectopic pupils syndrome	Main name	Disorder
ORPHA:3000	Familial peripheral male-limited precocious puberty	Main name	Disorder
ORPHA:3002	Immune thrombocytopenia	Main name	Disorder
ORPHA:3003	Pyknoachondrogenesis	Main name	Disorder
ORPHA:3004	Mirror polydactyly-vertebral segmentation-limbs defects syndrome	Main name	Disorder
ORPHA:3005	Pyle disease	Main name	Disorder
ORPHA:3006	Pyridoxine-dependent-developmental and epileptic encephalopathy	Main name	Disorder
ORPHA:3008	Pyruvate carboxylase deficiency	Main name	Disorder
ORPHA:3010	Qazi-Markouizos syndrome	Main name	Disorder
ORPHA:3011	Spastic tetraplegia-retinitis pigmentosa-intellectual disability syndrome	Main name	Disorder
ORPHA:3015	Radio-renal syndrome	Main name	Disorder
ORPHA:3016	Absent radius-anogenital anomalies syndrome	Main name	Disorder
ORPHA:3018	Retinal ischemic syndrome-digestive tract small vessel hyalinosis-diffuse cerebral calcifications syndrome	Main name	Disorder
ORPHA:3019	Ramon syndrome	Main name	Disorder
ORPHA:3020	Ramsay Hunt syndrome	Main name	Disorder
ORPHA:3021	RAPADILINO syndrome	Main name	Disorder
ORPHA:3023	External auditory canal atresia-vertical talus-hypertelorism syndrome	Main name	Disorder
ORPHA:3026	Radial ray hypoplasia-choanal atresia syndrome	Main name	Disorder
ORPHA:3027	Caudal regression syndrome	Main name	Disorder
ORPHA:3032	NPHP3-related Meckel-like syndrome	Main name	Disorder
ORPHA:3033	Renal tubular dysgenesis	Main name	Disorder
ORPHA:3034	Delayed membranous cranial ossification	Main name	Disorder
ORPHA:3035	Growth delay-hydrocephaly-lung hypoplasia syndrome	Main name	Disorder
ORPHA:3038	Delayed speech-facial asymmetry-strabismus-ear lobe creases syndrome	Main name	Disorder
ORPHA:3041	Intellectual disability-balding-patella luxation-acromicria syndrome	Main name	Disorder
ORPHA:3042	Intellectual disability-cataracts-calcified pinnae-myopathy syndrome	Main name	Disorder
ORPHA:3044	Intellectual disability-dysmorphism-hypogonadism-diabetes mellitus syndrome	Main name	Disorder
ORPHA:3047	Blepharophimosis-intellectual disability syndrome, SBBYS type	Main name	Disorder
ORPHA:3051	Nicolaides-Baraitser syndrome	Main name	Disorder
ORPHA:3052	X-linked intellectual disability-seizures-psoriasis syndrome	Main name	Disorder
ORPHA:3055	X-linked intellectual disability-hypogonadism-ichthyosis-obesity-short stature syndrome	Main name	Disorder
ORPHA:3057	Monoamine oxidase A deficiency	Main name	Disorder
ORPHA:3063	X-linked intellectual disability, Snyder type	Main name	Disorder
ORPHA:3068	Intellectual disability-myopathy-short stature-endocrine defect syndrome	Main name	Disorder
ORPHA:3071	Costello syndrome	Main name	Disorder
ORPHA:3074	Intellectual disability-short stature-hypertelorism syndrome	Main name	Disorder
ORPHA:3077	X-linked intellectual disability-psychosis-macroorchidism syndrome	Main name	Disorder
ORPHA:3078	Severe X-linked intellectual disability, Gustavson type	Main name	Disorder
ORPHA:3079	Intellectual disability, Buenos-Aires type	Main name	Disorder
ORPHA:3080	Intellectual disability, Wolff type	Main name	Disorder
ORPHA:3082	Intellectual disability-polydactyly-uncombable hair syndrome	Main name	Disorder
ORPHA:3085	Retinitis pigmentosa-intellectual disability-deafness-hypogonadism syndrome	Main name	Disorder
ORPHA:3086	Autosomal dominant vitreoretinochoroidopathy	Main name	Disorder
ORPHA:3088	Revesz syndrome	Main name	Disorder
ORPHA:3090	Congenital pulmonary venous return anomaly	Main name	Group of disorders
ORPHA:3091	Congenital systemic veins anomaly	Main name	Group of disorders
ORPHA:3092	Fixed subaortic stenosis	Main name	Disorder
ORPHA:3093	Congenital aortic valve stenosis	Main name	Disorder
ORPHA:3095	Atypical Rett syndrome	Main name	Disorder
ORPHA:3096	Reye syndrome	Main name	Disorder
ORPHA:3097	Meacham syndrome	Main name	Disorder
ORPHA:3098	Rhizomelic syndrome, Urbach type	Main name	Disorder
ORPHA:3099	Rheumatic fever	Main name	Disorder
ORPHA:3101	Richieri Costa-da Silva syndrome	Main name	Disorder
ORPHA:3102	Richieri Costa-Pereira syndrome	Main name	Disorder
ORPHA:3103	Roberts syndrome	Main name	Disorder
ORPHA:3104	Robin sequence-oligodactyly syndrome	Main name	Disorder
ORPHA:3107	Autosomal dominant Robinow syndrome	Main name	Subtype of disorder
ORPHA:3109	Mayer-Rokitansky-Küster-Hauser syndrome	Main name	Disorder
ORPHA:3110	Rombo syndrome	Main name	Disorder
ORPHA:3111	Rotor syndrome	Main name	Disorder
ORPHA:3115	Roussy-Lévy syndrome	Main name	Disorder
ORPHA:3121	Ruvalcaba syndrome	Main name	Disorder
ORPHA:3124	Saccharopinuria	Main name	Disorder
ORPHA:3129	Sarcosinemia	Main name	Disorder
ORPHA:3130	Satoyoshi syndrome	Main name	Disorder
ORPHA:3132	Say-Barber-Miller syndrome	Main name	Disorder
[truncated: 7,785 more rows]

## Sheet: List_deprecated_obsoleted
Inactive ORPHAcode	Inactive Label	Type of label	Classification level	Status	Target active ORPHAcode	Target active label
ORPHA:34	Pipecolic acidemia	Main name	Disorder	Deprecated	ORPHA:79189	Peroxisome biogenesis disorder
ORPHA:77	OBSOLETE: Aniridia	Main name	Group of disorders	Obsolete	ORPHA:88632	Anterior segment developmental anomaly
ORPHA:103	OBSOLETE: Genetic optic atrophy	Main name	Group of disorders	Obsolete	ORPHA:98671	Hereditary optic neuropathy
ORPHA:151	OBSOLETE: Familial renal cell carcinoma	Main name	Group of disorders	Obsolete	ORPHA:47044	Hereditary papillary renal cell carcinoma
ORPHA:194	OBSOLETE: Ocular coloboma	Main name	Group of disorders	Obsolete	ORPHA:98553	Developmental defect of the eye
ORPHA:202	Crandall syndrome	Main name	Disorder	Deprecated	ORPHA:123	Björnstad syndrome
ORPHA:238	OBSOLETE: Digestive duplication	Main name	Disorder	Obsolete	ORPHA:108967	Non-syndromic intestinal malformation
ORPHA:252	OBSOLETE: Spondyloepimetaphyseal dysplasia	Main name	Group of disorders	Obsolete	ORPHA:253	Spondyloepiphyseal dysplasia and spondyloepimetaphyseal dysplasia
ORPHA:264	Autosomal dominant limb-girdle muscular dystrophy type 1B	Main name	Disorder	Deprecated	ORPHA:98853	Autosomal dominant Emery-Dreifuss muscular dystrophy
ORPHA:265	Autosomal dominant limb-girdle muscular dystrophy type 1C	Main name	Disorder	Deprecated	ORPHA:97238	Rippling muscle disease
ORPHA:266	Autosomal dominant limb-girdle muscular dystrophy type 1A	Main name	Disorder	Deprecated	ORPHA:98911	Distal myotilinopathy
ORPHA:278	OBSOLETE: Corticobasal degeneration	Main name	Disorder	Obsolete	ORPHA:454887	Corticobasal syndrome
ORPHA:338	Familial multiple fibrofolliculoma	Main name	Disorder	Deprecated	ORPHA:122	Birt-Hogg-Dubé syndrome
ORPHA:344	OBSOLETE: Arbovirus fever	Main name	Group of disorders	Obsolete	ORPHA:163585	Rare viral disease
ORPHA:374	Goldenhar syndrome	Main name	Disorder	Deprecated	ORPHA:141132	Oculo-auriculo-vertebral spectrum
ORPHA:383	X-linked mixed deafness with perilymphatic gusher	Main name	Subtype of disorder	Deprecated	ORPHA:90625	Rare X-linked non-syndromic sensorineural deafness type DFN
ORPHA:411	Hyperlipoproteinemia type 1	Main name	Disorder	Deprecated	ORPHA:444490	Familial chylomicronemia syndrome
ORPHA:430	OBSOLETE: Hypodermyiasis	Main name	Disorder	Obsolete	ORPHA:504	Creeping myiasis
ORPHA:431	Ichthyosis-male hypogonadism syndrome	Main name	Disorder	Deprecated	ORPHA:1643	Xp22.3 microdeletion syndrome
ORPHA:435	OBSOLETE: Ito hypomelanosis	Main name	Disorder	Obsolete	ORPHA:79376	Hypopigmentation of the skin
ORPHA:440	OBSOLETE: Familial hypospadias	Main name	Disorder	Obsolete	ORPHA:95706	Non-syndromic posterior hypospadias
ORPHA:453	IBIDS syndrome	Main name	Disorder	Deprecated	ORPHA:33364	Trichothiodystrophy
ORPHA:496	Thost-Unna palmoplantar keratoderma	Main name	Disorder	Deprecated	ORPHA:2199	Epidermolytic palmoplantar keratoderma
ORPHA:553	OBSOLETE: Cushing syndrome	Main name	Group of disorders	Obsolete	ORPHA:641613	Endogenous Cushing syndrome
ORPHA:587	Muir-Torre syndrome	Main name	Disorder	Deprecated	ORPHA:144	Lynch syndrome
ORPHA:623	NAME syndrome	Main name	Disorder	Deprecated	ORPHA:1359	Carney complex
ORPHA:639	Polyneuropathy associated with IgM monoclonal gammopathy with anti-MAG	Main name	Disorder	Deprecated	ORPHA:209004	Polyneuropathy associated with IgM monoclonal gammopathy
ORPHA:665	Albright hereditary osteodystrophy	Main name	Disorder	Deprecated	ORPHA:457059	Pseudohypoparathyroidism with Albright hereditary osteodystrophy
ORPHA:669	OBSOLETE: Otopalatodigital syndrome	Main name	Disorder	Obsolete	ORPHA:364541	Otopalatodigital syndrome spectrum disorder
ORPHA:670	PIBIDS syndrome	Main name	Disorder	Deprecated	ORPHA:33364	Trichothiodystrophy
ORPHA:680	Normokalemic periodic paralysis	Main name	Disorder	Deprecated	ORPHA:682	Hyperkalemic periodic paralysis
ORPHA:711	Glycogen storage disease due to phosphoglucomutase deficiency	Main name	Disorder	Deprecated	ORPHA:319646	PGM1-CDG
ORPHA:717	OBSOLETE: Catecholamine-producing tumor	Main name	Group of disorders	Obsolete	ORPHA:100091	Adrenal/paraganglial tumor
ORPHA:719	OBSOLETE: Pili canulati	Main name	Disorder	Obsolete	ORPHA:1410	Uncombable hair syndrome
ORPHA:736	Palmoplantar porokeratosis of Mantoux	Main name	Disorder	Deprecated	ORPHA:79502	Punctate palmoplantar keratoderma type 2
ORPHA:775	OBSOLETE: X-linked intellectual disability, Martinez type	Main name	Disorder	Obsolete	ORPHA:777	X-linked non-syndromic intellectual disability
ORPHA:807	Sebastian syndrome	Main name	Subtype of disorder	Deprecated	ORPHA:182050	MYH9-related syndromic thrombocytopenia
ORPHA:844	OBSOLETE: Lown-Ganong-Levine syndrome	Main name	Disorder	Obsolete	ORPHA:101934	Genetic cardiac rhythm disease
ORPHA:850	May-Hegglin thrombocytopenia	Main name	Subtype of disorder	Deprecated	ORPHA:182050	MYH9-related syndromic thrombocytopenia
ORPHA:872	OBSOLETE: Disorder in the hormonal synthesis with or without goiter	Main name	Group of disorders	Obsolete	ORPHA:101955	Rare thyroid disease
ORPHA:918	ABCD syndrome	Main name	Disorder	Deprecated	ORPHA:897	Waardenburg-Shah syndrome
ORPHA:936	Succinic acidemia	Main name	Disorder	Deprecated	ORPHA:2609	Isolated complex I deficiency
ORPHA:946	OBSOLETE: Acrocephalosyndactyly	Main name	Group of disorders	Obsolete	ORPHA:139393	Syndromic craniosynostosis
ORPHA:953	OBSOLETE: Acromesomelic dysplasia, Brahimi-Bacha type	Main name	Disorder	Obsolete	ORPHA:40	Acromesomelic dysplasia, Maroteaux type
ORPHA:956	Acropectororenal dysplasia	Main name	Disorder	Deprecated	ORPHA:2911	Poland syndrome
ORPHA:964	Acromegaly-cutis verticis gyrata-corneal leukoma syndrome	Main name	Disorder	Deprecated	ORPHA:2796	Pachydermoperiostosis
ORPHA:965	Acromegaloid facial appearance syndrome	Main name	Disorder	Deprecated	ORPHA:1517	Cantú syndrome
ORPHA:966	Hypertrichosis-acromegaloid facial appearance syndrome	Main name	Disorder	Deprecated	ORPHA:1517	Cantú syndrome
ORPHA:995	X-linked fetal akinesia syndrome	Main name	Disorder	Deprecated	ORPHA:994	Fetal akinesia deformation sequence
ORPHA:1011	Alopecia-hypogonadism-extrapyramidal syndrome	Main name	Disorder	Deprecated	ORPHA:3464	Woodhouse-Sakati syndrome
ORPHA:1019	Epstein syndrome	Main name	Subtype of disorder	Deprecated	ORPHA:182050	MYH9-related syndromic thrombocytopenia
ORPHA:1027	Autosomal recessive amelia	Main name	Disorder	Deprecated	ORPHA:3301	Tetraamelia-multiple malformations syndrome
ORPHA:1032	OBSOLETE: Hyperdibasic aminoaciduria type 1	Main name	Disorder	Obsolete	ORPHA:470	Lysinuric protein intolerance
ORPHA:1034	OBSOLETE: Amniotic bands	Main name	Group of disorders	Obsolete	ORPHA:498461	Non-syndromic terminal transverse limb defect
ORPHA:1044	OBSOLETE: Anemia due to adenosine triphosphatase deficiency	Main name	Disorder	Obsolete	ORPHA:98369	Rare constitutional hemolytic anemia due to an enzyme disorder
ORPHA:1057	OBSOLETE: Intracranial aneurysms-multiple congenital anomalies syndrome	Main name	Disorder	Obsolete	ORPHA:285014	Rare disease with thoracic aortic aneurysm and aortic dissection
ORPHA:1060	Systemic cystic angiomatosis-Seip syndrome	Main name	Disorder	Deprecated	ORPHA:528	Congenital generalized lipodystrophy
ORPHA:1088	OBSOLETE: Short stature-heart defect-craniofacial anomalies syndrome	Main name	Disorder	Obsolete	ORPHA:102283	Multiple congenital anomalies/dysmorphic syndrome-intellectual disability
ORPHA:1092	Renal-genital-middle ear anomalies	Main name	Disorder	Deprecated	ORPHA:2578	Mayer-Rokitansky-Küster-Hauser syndrome type 2
ORPHA:1102	Anophthalmia-hypothalamo-pituitary insufficiency syndrome	Main name	Disorder	Deprecated	ORPHA:3157	Septo-optic dysplasia spectrum
ORPHA:1115	OBSOLETE: Recessive aplasia cutis congenita of limbs	Main name	Disorder	Obsolete	ORPHA:1114	Aplasia cutis congenita
ORPHA:1135	Arrhinia-choanal atresia-microphthalmia syndrome	Main name	Disorder	Deprecated	ORPHA:2250	Hyposmia-nasal and ocular hypoplasia-hypogonadotropic hypogonadism syndrome
ORPHA:1136	OBSOLETE: Arnold-Chiari malformation type II	Main name	Disorder	Obsolete	ORPHA:93969	Open spinal dysraphism with a myelomeningocele
ORPHA:1137	OBSOLETE: Pulmonary aortic stenosis obstructive uropathy	Main name	Disorder	Obsolete	ORPHA:102285	Multiple congenital anomalies/dysmorphic syndrome without intellectual disability
ORPHA:1139	OBSOLETE: Arthrogryposis-epileptic seizures-migrational brain disorder syndrome	Main name	Disorder	Obsolete	ORPHA:163209	Non-syndromic cerebral malformation due to abnormal neuronal migration
ORPHA:1153	OBSOLETE: Transient neonatal arthrogryposis	Main name	Disorder	Obsolete	ORPHA:1037	Arthrogryposis multiplex congenita
ORPHA:1155	OBSOLETE: Arthrogryposis due to muscular dystrophy	Main name	Disorder	Obsolete	ORPHA:1037	Arthrogryposis multiplex congenita
ORPHA:1167	OBSOLETE: Facial asymmetry-temporal seizures syndrome	Main name	Disorder	Obsolete	ORPHA:309	Familial partial epilepsy
ORPHA:1211	OBSOLETE: Atrichia-intellectual disability and growth delay syndrome	Main name	Disorder	Obsolete	ORPHA:86819	Atrichia with papular lesions
ORPHA:1219	Aurocephalosyndactyly	Main name	Disorder	Deprecated	ORPHA:794	Saethre-Chotzen syndrome
ORPHA:1235	OBSOLETE: Ectodermal dysplasia-absent dermatoglyphs syndrome	Main name	Disorder	Obsolete	ORPHA:1658	Absence of fingerprints-congenital milia syndrome
ORPHA:1240	Metaphyseal acroscyphodysplasia	Main name	Disorder	Deprecated	ORPHA:950	Acrodysostosis
ORPHA:1245	BIDS syndrome	Main name	Disorder	Deprecated	ORPHA:33364	Trichothiodystrophy
ORPHA:1249	OBSOLETE: Binswanger disease	Main name	Disorder	Obsolete	ORPHA:98549	Rare cerebrovascular dementia
ORPHA:1250	OBSOLETE: Blaichman syndrome	Main name	Disorder	Obsolete	ORPHA:102285	Multiple congenital anomalies/dysmorphic syndrome without intellectual disability
ORPHA:1251	Blepharofacioskeletal syndrome	Main name	Disorder	Deprecated	ORPHA:2353	Schilbach-Rott syndrome
ORPHA:1256	OBSOLETE: Blepharophimosis-radioulnar synostosis syndrome	Main name	Disorder	Obsolete	ORPHA:93459	Syndrome with synostosis or other joint formation defect
ORPHA:1258	OBSOLETE: Blepharoptosis-cleft palate-ectrodactyly-dental anomalies syndrome	Main name	Disorder	Obsolete	ORPHA:102285	Multiple congenital anomalies/dysmorphic syndrome without intellectual disability
ORPHA:1260	OBSOLETE: Sino-auricular heart block	Main name	Disorder	Obsolete	ORPHA:166282	Hereditary sick sinus syndrome
ORPHA:1266	Dermato-cardio-skeletal syndrome, Borrone type	Main name	Disorder	Deprecated	ORPHA:137834	Frank-Ter Haar syndrome
ORPHA:1271	Bowen syndrome	Main name	Disorder	Deprecated	ORPHA:912	Zellweger syndrome
ORPHA:1301	Bronchiectasis-oligospermia syndrome	Main name	Disorder	Deprecated	ORPHA:3471	Young syndrome
ORPHA:1317	CAMFAK syndrome	Main name	Disorder	Deprecated	ORPHA:1466	COFS syndrome
ORPHA:1339	OBSOLETE: Cranioacrofacial syndrome	Main name	Disorder	Obsolete	ORPHA:102285	Multiple congenital anomalies/dysmorphic syndrome without intellectual disability
ORPHA:1376	OBSOLETE: Congenital cataract-ichthyosis syndrome	Main name	Disorder	Obsolete	ORPHA:281244	Autosomal ichthyosis syndrome with other associated signs
ORPHA:1396	OBSOLETE: Cerebrorenodigital syndrome	Main name	Disorder	Obsolete	ORPHA:564	Meckel syndrome
ORPHA:1408	Hair defect-photosensitivity-intellectual disability syndrome	Main name	Disorder	Deprecated	ORPHA:33364	Trichothiodystrophy
ORPHA:1409	Woolly hair-hypotrichosis-everted lower lip-outstanding ears syndrome	Main name	Disorder	Deprecated	ORPHA:170	Woolly hair
ORPHA:1417	OBSOLETE: Platyspondylic lethal chondrodysplasia	Main name	Disorder	Obsolete	ORPHA:93434	Spondylodysplastic dysplasia
ORPHA:1420	OBSOLETE: Lethal chondrodysplasia, Moerman type	Main name	Disorder	Obsolete	ORPHA:93465	Lethal chondrodysplasia
ORPHA:1421	OBSOLETE: Lethal chondrodysplasia, Seller type	Main name	Disorder	Obsolete	ORPHA:93465	Lethal chondrodysplasia
ORPHA:1428	OBSOLETE: Familial chondromalacia patellae	Main name	Disorder	Obsolete	ORPHA:93455	Patellar dysostosis
ORPHA:1432	Autosomal dominant chorioretinopathy-microcephaly syndrome	Main name	Disorder	Deprecated	ORPHA:2526	Microcephaly-lymphedema-chorioretinopathy syndrome
ORPHA:1434	OBSOLETE: Choroideremia-hypopituitarism syndrome	Main name	Disorder	Obsolete	ORPHA:1435	Xq21 microdeletion syndrome
ORPHA:1455	OBSOLETE: Autosomal dominant coarctation of aorta	Main name	Subtype of disorder	Obsolete	ORPHA:1457	Aorta coarctation
ORPHA:1474	Colobomatous-microphthalmia-heart disease-hearing loss syndrome	Main name	Disorder	Deprecated	ORPHA:138	CHARGE syndrome
ORPHA:1492	OBSOLETE: Corpus callosum agenesis-double urinary collecting system-trigonocephaly syndrome	Main name	Disorder	Obsolete	ORPHA:102283	Multiple congenital anomalies/dysmorphic syndrome-intellectual disability
ORPHA:1499	OBSOLETE: Cortada-Koussef-Matsumoto syndrome	Main name	Disorder	Obsolete	ORPHA:102283	Multiple congenital anomalies/dysmorphic syndrome-intellectual disability
ORPHA:1526	OBSOLETE: Craniosynostosis-synostoses-hypertensive nephropathy syndrome	Main name	Disorder	Obsolete	ORPHA:102285	Multiple congenital anomalies/dysmorphic syndrome without intellectual disability
ORPHA:1530	OBSOLETE: Craniosynostosis-cataract syndrome	Main name	Disorder	Obsolete	ORPHA:139393	Syndromic craniosynostosis
ORPHA:1533	OBSOLETE: Craniosynostosis-fibular aplasia syndrome	Main name	Disorder	Obsolete	ORPHA:139393	Syndromic craniosynostosis
ORPHA:1534	OBSOLETE: Craniosynostosis-radial aplasia, Imaizumi type	Main name	Disorder	Obsolete	ORPHA:139393	Syndromic craniosynostosis
ORPHA:1535	Craniosynostosis-dysmorphism-brachydactyly syndrome	Main name	Disorder	Deprecated	ORPHA:53271	Muenke syndrome
ORPHA:1549	OBSOLETE: Cryptosporidiosis	Main name	Disorder	Obsolete	ORPHA:697096	Cryptosporidiosis
ORPHA:1557	Cutis verticis gyrata-intellectual disability syndrome	Main name	Disorder	Deprecated	ORPHA:357225	Primary non-essential cutis verticis gyrata
ORPHA:1562	OBSOLETE: Dacryocystitis-osteopoikilosis syndrome	Main name	Disorder	Obsolete	ORPHA:93444	Primary bone dysplasia with increased bone density
ORPHA:1564	Dandy-Walker malformation-facial hemangioma syndrome	Main name	Disorder	Deprecated	ORPHA:42775	PHACE syndrome
ORPHA:1569	De Sanctis-Cacchione syndrome	Main name	Disorder	Deprecated	ORPHA:910	Xeroderma pigmentosum
ORPHA:1572	OBSOLETE: Common variable immunodeficiency	Main name	Disorder	Obsolete	ORPHA:696851	Common variable immunodeficiency and related disorders
ORPHA:1575	OBSOLETE: Infantile striatothalamic degeneration	Main name	Disorder	Obsolete	ORPHA:225154	Familial infantile bilateral striatal necrosis
ORPHA:1577	OBSOLETE: Infantile thalamic degeneration	Main name	Disorder	Obsolete	ORPHA:1314	Symmetrical thalamic calcifications
ORPHA:1611	OBSOLETE: Deletion 20p	Main name	Disorder	Obsolete	ORPHA:261992	Partial deletion of the short arm of chromosome 20 syndrome
ORPHA:1625	OBSOLETE: Deletion 4q	Main name	Disorder	Obsolete	ORPHA:262029	Partial deletion of the long arm of chromosome 4 syndrome
ORPHA:1651	OBSOLETE: Dennis-Cohen syndrome	Main name	Group of disorders	Obsolete	ORPHA:102283	Multiple congenital anomalies/dysmorphic syndrome-intellectual disability
ORPHA:1654	OBSOLETE: Natal teeth-intestinal pseudoobstruction-patent ductus syndrome	Main name	Disorder	Obsolete	ORPHA:99811	Neuronal intestinal pseudoobstruction
ORPHA:1664	OBSOLETE: Embryonary disorganization syndrome	Main name	Disorder	Obsolete	ORPHA:459787	Lethal multiple congenital anomalies/dysmorphic syndrome
ORPHA:1674	Digitorenocerebral syndrome	Main name	Disorder	Deprecated	ORPHA:79500	DOORS syndrome
ORPHA:1678	Dincsoy-Salih-Patel syndrome	Main name	Disorder	Deprecated	ORPHA:3157	Septo-optic dysplasia spectrum
ORPHA:1680	OBSOLETE: Spastic diplegia, infantile type	Main name	Disorder	Obsolete	ORPHA:102003	Rare movement disorder
ORPHA:1683	Distichiasis-congenital heart defects-peripheral vascular anomalies syndrome	Main name	Disorder	Deprecated	ORPHA:33001	Lymphedema-distichiasis syndrome
ORPHA:1739	OBSOLETE: Duplication 4q	Main name	Disorder	Obsolete	ORPHA:262860	Partial duplication of the long arm of chromosome 4 syndrome
ORPHA:1765	OBSOLETE: Dyschondrosteosis-nephritis syndrome	Main name	Disorder	Obsolete	ORPHA:93438	Mesomelic and rhizo-mesomelic dysplasia
ORPHA:1767	Familial progressive vestibulocochlear dysfunction	Main name	Disorder	Deprecated	ORPHA:90635	Rare autosomal dominant non-syndromic sensorineural deafness type DFNA
ORPHA:1773	Sacrococcygeal dysgenesis association	Main name	Disorder	Deprecated	ORPHA:3027	Caudal regression syndrome
ORPHA:1789	OBSOLETE: Craniofacial dysostosis-arthrogryposis-progeroid appearance syndrome	Main name	Disorder	Obsolete	ORPHA:102283	Multiple congenital anomalies/dysmorphic syndrome-intellectual disability
ORPHA:1792	Humerospinal dysostosis	Main name	Disorder	Deprecated	ORPHA:263463	CHST3-related skeletal dysplasia
ORPHA:1795	OBSOLETE: Peripheral dysostosis	Main name	Disorder	Obsolete	ORPHA:950	Acrodysostosis
ORPHA:1800	OBSOLETE: Craniofaciocervical osteoglyphic dysplasia	Main name	Disorder	Obsolete	ORPHA:93446	Primary bone dysplasia with decreased bone density
ORPHA:1804	Dyssegmental dysplasia-glaucoma syndrome	Main name	Disorder	Deprecated	ORPHA:156731	Dyssegmental dysplasia, Rolland-Desbuquois type
ORPHA:1819	OBSOLETE: Epimetaphyseal skeletal dysplasia	Main name	Disorder	Obsolete	ORPHA:93430	Multiple metaphyseal dysplasia
ORPHA:1823	OBSOLETE: Localized epiphyseal dysplasia	Main name	Disorder	Obsolete	ORPHA:364526	Primary bone dysplasia
ORPHA:1831	De Hauwere syndrome	Main name	Disorder	Deprecated	ORPHA:782	Axenfeld-Rieger syndrome
ORPHA:1838	Metaphyseal dysplasia without hypotrichosis	Main name	Disorder	Deprecated	ORPHA:175	Cartilage-hair hypoplasia
ORPHA:1844	OBSOLETE: Bone dysplasia, Azouz type	Main name	Disorder	Obsolete	ORPHA:93450	Primary bone dysplasia with disorganized development of skeletal components
ORPHA:1849	OBSOLETE: Infundibulopelvic stenosis-multicystic kidney syndrome	Main name	Disorder	Obsolete	ORPHA:93546	Non-syndromic renal or urinary tract malformation
ORPHA:1850	Renal dysplasia-megalocystis-sirenomelia syndrome	Main name	Disorder	Deprecated	ORPHA:1768	Familial caudal dysgenesis
ORPHA:1864	OBSOLETE: Congenital valvular dysplasia	Main name	Disorder	Obsolete	ORPHA:555877	FLNA-related X-linked myxomatous valvular dysplasia
ORPHA:1877	Muscular dystrophy-white matter spongiosis syndrome	Main name	Disorder	Deprecated	ORPHA:258	Laminin subunit alpha 2-related congenital muscular dystrophy
ORPHA:1888	Ectrodactyly-ectodermal dysplasia without clefting syndrome	Main name	Disorder	Deprecated	ORPHA:1896	EEC syndrome
ORPHA:1889	Ectrodactyly-cleft palate syndrome	Main name	Disorder	Deprecated	ORPHA:1896	EEC syndrome
ORPHA:1894	Ectrodactyly-spina bifida-cardiopathy syndrome	Main name	Disorder	Deprecated	ORPHA:2008	Acrocardiofacial syndrome
ORPHA:1935	Early myoclonic encephalopathy	Main name	Disorder	Deprecated	ORPHA:1934	Early infantile developmental and epileptic encephalopathy
ORPHA:1939	OBSOLETE: Envenomization by Bothrops lanceolatus	Main name	Disorder	Obsolete	ORPHA:449285	Snakebite envenomation
ORPHA:1940	Shoulder and thorax deformity-congenital heart disease syndrome	Main name	Disorder	Deprecated	ORPHA:392	Holt-Oram syndrome
ORPHA:1956	OBSOLETE: Erythromelalgia	Main name	Disorder	Obsolete	ORPHA:90026	Primary erythromelalgia
ORPHA:1981	Fanconi syndrome-ichthyosis-dysmorphism syndrome	Main name	Disorder	Deprecated	ORPHA:2697	Arthrogryposis-renal dysfunction-cholestasis syndrome
ORPHA:1984	Fechtner syndrome	Main name	Subtype of disorder	Deprecated	ORPHA:182050	MYH9-related syndromic thrombocytopenia
ORPHA:2005	OBSOLETE: Laryngo-tracheo-esophageal cleft-pulmonary hypoplasia syndrome	Main name	Disorder	Obsolete	ORPHA:93941	Laryngotracheoesophageal cleft type 4
ORPHA:2029	Multiple non-ossifying fibromatosis	Main name	Disorder	Deprecated	ORPHA:636	Neurofibromatosis type 1
ORPHA:2033	OBSOLETE: Multifocal muscular fibrosis-obstructed vessels syndrome	Main name	Disorder	Obsolete	ORPHA:98006	Rare neurologic disease
ORPHA:2042	OBSOLETE: Tracheo-esophageal fistula-hypospadias syndrome	Main name	Disorder	Obsolete	ORPHA:1199	Esophageal atresia
ORPHA:2051	Fraser-like syndrome	Main name	Disorder	Deprecated	ORPHA:2052	Fraser syndrome
ORPHA:2054	OBSOLETE: Osteochondritis of tarsal/metatarsal bone	Main name	Disorder	Obsolete	ORPHA:399319	Osteochondrosis
ORPHA:2055	Growth deficiency-brachydactyly-dysmorphism syndrome	Main name	Disorder	Deprecated	ORPHA:264200	14q22q23 microdeletion syndrome
ORPHA:2060	Fukuda-Miyanomae-Nakata syndrome	Main name	Disorder	Deprecated	ORPHA:85199	Craniosynostosis-anal anomalies-porokeratosis syndrome
ORPHA:2081	Cerebral gigantism-jaw cysts syndrome	Main name	Disorder	Deprecated	ORPHA:377	Gorlin syndrome
ORPHA:2087	Glomerulonephritis-sparse hair-telangiectasis syndrome	Main name	Disorder	Deprecated	ORPHA:69735	Hypotrichosis-lymphedema-telangiectasia-renal defect syndrome
ORPHA:2099	OBSOLETE: Grix-Blankenship-Peterson syndrome	Main name	Disorder	Obsolete	ORPHA:102283	Multiple congenital anomalies/dysmorphic syndrome-intellectual disability
ORPHA:2112	OBSOLETE: Follicular hamartoma-alopecia-cystic fibrosis syndrome	Main name	Disorder	Obsolete	ORPHA:101944	Rare pulmonary disease
ORPHA:2113	Congenital hypothalamic hamartoma syndrome	Main name	Disorder	Deprecated	ORPHA:672	Pallister-Hall syndrome
ORPHA:2120	OBSOLETE: Heckenlively syndrome	Main name	Disorder	Obsolete	ORPHA:97966	Rare ophthalmic disorder
ORPHA:2124	Cavernous hemangiomas of face-supraumbilical midline raphe syndrome	Main name	Disorder	Deprecated	ORPHA:42775	PHACE syndrome
ORPHA:2125	Sacral hemangiomas-multiple congenital abnormalities syndrome	Main name	Disorder	Deprecated	ORPHA:83628	LUMBAR syndrome
ORPHA:2129	OBSOLETE: Hemihypertrophy-intestinal web-corneal opacity syndrome	Main name	Disorder	Obsolete	ORPHA:102285	Multiple congenital anomalies/dysmorphic syndrome without intellectual disability
ORPHA:2156	OBSOLETE: Hirsutism-skeletal dysplasia-intellectual disability syndrome	Main name	Disorder	Obsolete	ORPHA:102369	Rare syndromic intellectual disability
ORPHA:2161	OBSOLETE: Holoacardius amorphus	Main name	Disorder	Obsolete	ORPHA:93890	Rare developmental defect during embryogenesis
ORPHA:2168	Homocarnosinosis	Main name	Disorder	Deprecated	ORPHA:2822	Autosomal recessive spastic paraplegia type 11
ORPHA:2174	Hunter-Carpenter-McDonald syndrome	Main name	Disorder	Deprecated	ORPHA:35069	Infantile neuroaxonal dystrophy
ORPHA:2190	OBSOLETE: Congenital hydronephrosis	Main name	Disorder	Obsolete	ORPHA:93546	Non-syndromic renal or urinary tract malformation
ORPHA:2194	OBSOLETE: Anti-HLA hyperimmunization	Main name	Disorder	Obsolete	ORPHA:98004	Rare immune disease
ORPHA:2243	Hypopituitarism-micropenis-cleft lip/palate syndrome	Main name	Disorder	Deprecated	ORPHA:3157	Septo-optic dysplasia spectrum
ORPHA:2244	Hypopituitarism-microphthalmia syndrome	Main name	Disorder	Deprecated	ORPHA:3157	Septo-optic dysplasia spectrum
ORPHA:2245	OBSOLETE: Hypopituitarism-postaxial polydactyly syndrome	Main name	Disorder	Obsolete	ORPHA:420584	Postaxial polydactyly-anterior pituitary anomalies-facial dysmorphism syndrome
ORPHA:2258	OBSOLETE: Congenital unilateral pulmonary hypoplasia	Main name	Disorder	Obsolete	ORPHA:2257	Primary pulmonary hypoplasia
ORPHA:2267	OBSOLETE: Ichthyosis-cheek-eyebrow syndrome	Main name	Disorder	Obsolete	ORPHA:281244	Autosomal ichthyosis syndrome with other associated signs
ORPHA:2284	OBSOLETE: Primary T cell immunodeficiency	Main name	Disorder	Obsolete	ORPHA:179006	Primary immunodeficiency due to a defect in adaptive immunity
ORPHA:2286	OBSOLETE: Solitary median maxillary central incisor syndrome	Main name	Subtype of disorder	Obsolete	ORPHA:280200	Microform holoprosencephaly
ORPHA:2292	OBSOLETE: Congenital bowing of long bones-short stature-dolichomacrocephaly-ocular hypertelorism syndrome	Main name	Disorder	Obsolete	ORPHA:93439	Campomelic dysplasia and related disorders
ORPHA:2343	OBSOLETE: Isolated cloverleaf skull syndrome	Main name	Disorder	Obsolete	ORPHA:620158	Non-syndromic non-specific multisutural craniosynostosis
ORPHA:2352	Kozlowski-Brown-Hardwick syndrome	Main name	Disorder	Deprecated	ORPHA:2462	Shprintzen-Goldberg syndrome
ORPHA:2355	Kumar-Levick syndrome	Main name	Disorder	Deprecated	ORPHA:1487	Cooks syndrome
ORPHA:2389	Lewis-Pashayan syndrome	Main name	Disorder	Deprecated	ORPHA:1896	EEC syndrome
ORPHA:2419	Lymphedema-ptosis syndrome	Main name	Disorder	Deprecated	ORPHA:33001	Lymphedema-distichiasis syndrome
ORPHA:2431	Central bilateral macrogyria	Main name	Disorder	Deprecated	ORPHA:98889	Bilateral perisylvian polymicrogyria
ORPHA:2452	OBSOLETE: Vascular malposition	Main name	Group of disorders	Obsolete	ORPHA:88991	Rare congenital non-syndromic heart malformation
ORPHA:2453	Malpuech syndrome	Main name	Disorder	Deprecated	ORPHA:293843	3MC syndrome
ORPHA:2454	OBSOLETE: Familial intestinal malrotation-facial anomalies syndrome	Main name	Disorder	Obsolete	ORPHA:508410	Familial intestinal malrotation
ORPHA:2458	OBSOLETE: Mandibulofacial dysostosis-deafness-postaxial polydactyly syndrome	Main name	Disorder	Obsolete	ORPHA:364526	Primary bone dysplasia
ORPHA:2474	OBSOLETE: McLain-Dekaban syndrome	Main name	Disorder	Obsolete	ORPHA:102283	Multiple congenital anomalies/dysmorphic syndrome-intellectual disability
ORPHA:2486	Transverse limb deficiency-hemangioma syndrome	Main name	Disorder	Deprecated	ORPHA:221061	Familial cerebral cavernous malformation
ORPHA:2506	Michels syndrome	Main name	Disorder	Deprecated	ORPHA:293843	3MC syndrome
ORPHA:2507	OBSOLETE: Mickleson syndrome	Main name	Disorder	Obsolete	ORPHA:364526	Primary bone dysplasia
ORPHA:2535	OBSOLETE: Microcornea-corectopia-macular hypoplasia syndrome	Main name	Disorder	Obsolete	ORPHA:519286	Rare disorder of the pupil
ORPHA:2543	OBSOLETE: Microphthalmia-cataract syndrome	Main name	Disorder	Obsolete	ORPHA:2542	Isolated microphthalmia-anophthalmia-coloboma
ORPHA:2569	Moore-Federman syndrome	Main name	Disorder	Deprecated	ORPHA:969	Acromicric dysplasia
ORPHA:2580	OBSOLETE: Shoulder and girdle defects-familial intellectual disability syndrome	Main name	Disorder	Obsolete	ORPHA:102369	Rare syndromic intellectual disability
ORPHA:2601	OBSOLETE: Myopathy-growth delay-intellectual disability-hypospadias syndrome	Main name	Disorder	Obsolete	ORPHA:98473	Muscular dystrophy
ORPHA:2615	Nakajo-Nishimura syndrome	Main name	Subtype of disorder	Deprecated	ORPHA:324977	Proteasome-associated autoinflammatory syndrome
ORPHA:2621	OBSOLETE: Low birth weight-dwarfism-dysgammaglobulinemia syndrome	Main name	Disorder	Obsolete	ORPHA:331244	Other immunodeficiency syndrome with predominantly antibody defects
ORPHA:2626	OBSOLETE: Hypopituitarism-short stature-skeletal anomalies syndrome	Main name	Disorder	Obsolete	ORPHA:102283	Multiple congenital anomalies/dysmorphic syndrome-intellectual disability
ORPHA:2640	Lethal short-limb dwarfism, McAlister-Crane type	Main name	Disorder	Deprecated	ORPHA:56304	Atelosteogenesis type II
ORPHA:2641	OBSOLETE: Micromelic dwarfism, Fryns type	Main name	Disorder	Obsolete	ORPHA:254	Spondylometaphyseal dysplasia
ORPHA:2646	Parastremmatic dysplasia	Main name	Disorder	Deprecated	ORPHA:263482	Spondyloepimetaphyseal dysplasia, Maroteaux type
ORPHA:2649	Short stature-intellectual disability-eye anomalies-cleft lip/palate syndrome	Main name	Disorder	Deprecated	ORPHA:2995	Baraitser-Winter cerebrofrontofacial syndrome
ORPHA:2650	OBSOLETE: Dwarfism-intellectual disability-eye abnormality syndrome	Main name	Disorder	Obsolete	ORPHA:102283	Multiple congenital anomalies/dysmorphic syndrome-intellectual disability
ORPHA:2653	OBSOLETE: Osteochondrodysplatic nanism-deafness-retinitis pigmentosa syndrome	Main name	Disorder	Obsolete	ORPHA:102283	Multiple congenital anomalies/dysmorphic syndrome-intellectual disability
ORPHA:2654	Syndesmodysplasic dwarfism	Main name	Disorder	Deprecated	ORPHA:1159	Progressive pseudorheumatoid dysplasia
ORPHA:2661	Dwarfism-tall vertebrae syndrome	Main name	Disorder	Deprecated	ORPHA:2616	3M syndrome
ORPHA:2675	OBSOLETE: Neuroaxonal dystrophy-renal tubular acidosis syndrome	Main name	Disorder	Obsolete	ORPHA:314822	Primary renal tubular acidosis
ORPHA:2676	Neuroectodermal-endocrine syndrome	Main name	Disorder	Deprecated	ORPHA:3464	Woodhouse-Sakati syndrome
ORPHA:2677	OBSOLETE: Neuroepithelioma	Main name	Disorder	Obsolete	ORPHA:370348	Peripheral primitive neuroectodermal tumor
ORPHA:2679	OBSOLETE: Infantile axonal neuropathy	Main name	Disorder	Obsolete	ORPHA:98497	Genetic peripheral neuropathy
ORPHA:2687	Neutropenia-hyperlymphocytosis with large granular lymphocytes syndrome	Main name	Disorder	Deprecated	ORPHA:86872	T-cell large granular lymphocyte leukemia
ORPHA:2689	Intermittent neutropenia	Main name	Disorder	Deprecated	ORPHA:2686	Cyclic neutropenia
ORPHA:2691	Nevo syndrome	Main name	Disorder	Deprecated	ORPHA:1900	Kyphoscoliotic Ehlers-Danlos syndrome due to lysyl hydroxylase 1 deficiency
ORPHA:2694	OBSOLETE: Epidermal nevus-vitamin D-resistant rickets syndrome	Main name	Disorder	Obsolete	ORPHA:2612	Linear nevus sebaceus syndrome
ORPHA:2705	OBSOLETE: Oculocerebral dysplasia	Main name	Disorder	Obsolete	ORPHA:637064	Isolated optic nerve aplasia
ORPHA:2706	OBSOLETE: Oculocerebroacral syndrome	Main name	Disorder	Obsolete	ORPHA:102283	Multiple congenital anomalies/dysmorphic syndrome-intellectual disability
ORPHA:2708	OBSOLETE: Oculocerebroosseous syndrome	Main name	Disorder	Obsolete	ORPHA:102283	Multiple congenital anomalies/dysmorphic syndrome-intellectual disability
ORPHA:2716	OBSOLETE: Oculo-skeletal-renal syndrome	Main name	Disorder	Obsolete	ORPHA:102283	Multiple congenital anomalies/dysmorphic syndrome-intellectual disability
ORPHA:2725	Eye defects-arachnodactyly-cardiopathy syndrome	Main name	Disorder	Deprecated	ORPHA:642099	Spondyloepimetaphyseal dysplasia with joint laxity, Beighton type
ORPHA:2729	Okamoto syndrome	Main name	Disorder	Deprecated	ORPHA:453499	Neurodevelopmental disorder-craniofacial dysmorphism-cardiac defect-skeletal anomalies syndrome
ORPHA:2731	Taurodontia-absent teeth-sparse hair syndrome	Main name	Disorder	Deprecated	ORPHA:238468	Hypohidrotic ectodermal dysplasia
ORPHA:2739	Onycho-tricho-dysplasia-neutropenia syndrome	Main name	Disorder	Deprecated	ORPHA:33364	Trichothiodystrophy
ORPHA:2742	OBSOLETE: Ophthalmoplegia-myalgia-tubular aggregates syndrome	Main name	Disorder	Obsolete	ORPHA:329336	Adult-onset chronic progressive external ophthalmoplegia with mitochondrial myopathy
ORPHA:2752	Orofaciodigital syndrome type 3	Main name	Disorder	Deprecated	ORPHA:2754	Orofaciodigital syndrome type 6
ORPHA:2756	OBSOLETE: Orofaciodigital syndrome type 10	Main name	Disorder	Obsolete	ORPHA:140997	Orofaciodigital syndrome
ORPHA:2765	OBSOLETE: Hypertrichotic osteochondrodysplasia	Main name	Disorder	Obsolete	ORPHA:1517	Cantú syndrome
ORPHA:2775	Autosomal recessive carpotarsal osteolysis	Main name	Disorder	Deprecated	ORPHA:371428	Multicentric osteolysis-nodulosis-arthropathy spectrum
ORPHA:2778	OBSOLETE: Juvenile chronic recurrent multifocal osteomyelitis	Main name	Subtype of disorder	Obsolete	ORPHA:324964	Chronic nonbacterial osteomyelitis/Chronic recurrent multifocal osteomyelitis
ORPHA:2787	OBSOLETE: Osteoporosis-macrocephaly-blindness-joint hyperlaxity syndrome	Main name	Disorder	Obsolete	ORPHA:93446	Primary bone dysplasia with decreased bone density
ORPHA:2816	Spastic paraplegia-epilepsy-intellectual disability syndrome	Main name	Disorder	Deprecated	ORPHA:71277	Classic glucose transporter type 1 deficiency syndrome
ORPHA:2823	OBSOLETE: Paraplegia-brachydactyly-cone-shaped epiphysis syndrome	Main name	Disorder	Obsolete	ORPHA:98	Autosomal recessive spastic ataxia of Charlevoix-Saguenay
ORPHA:2829	Partington-Anderson syndrome	Main name	Disorder	Deprecated	ORPHA:193	Cohen syndrome
ORPHA:2837	Pellagra-like skin rash-neurological manifestations syndrome	Main name	Disorder	Deprecated	ORPHA:220295	Xeroderma pigmentosum-Cockayne syndrome complex
ORPHA:2853	Serpentine fibula-polycystic kidneys syndrome	Main name	Disorder	Deprecated	ORPHA:955	Hajdu-Cheney syndrome
ORPHA:2860	OBSOLETE: Preeyasombat-Varavithya syndrome	Main name	Disorder	Obsolete	ORPHA:68367	Rare inborn errors of metabolism
ORPHA:2861	OBSOLETE: Short stature-microcephaly-heart defect syndrome	Main name	Disorder	Obsolete	ORPHA:102369	Rare syndromic intellectual disability
ORPHA:2864	OBSOLETE: Short stature-prognathism-short femoral necks syndrome	Main name	Disorder	Obsolete	ORPHA:364526	Primary bone dysplasia
ORPHA:2878	OBSOLETE: Phocomelia-ectrodactyly-deafness-sinus arrhythmia syndrome	Main name	Disorder	Obsolete	ORPHA:294955	Syndrome with limb reduction defects
ORPHA:2894	OBSOLETE: Pilotto syndrome	Main name	Disorder	Obsolete	ORPHA:139039	Orofacial clefting syndrome
ORPHA:2895	Pinsky-Di George-Harley syndrome	Main name	Disorder	Deprecated	ORPHA:2510	Micro syndrome
ORPHA:2925	OBSOLETE: Polymicrogyria-turricephaly-hypogenitalism syndrome	Main name	Disorder	Obsolete	ORPHA:35981	Polymicrogyria
ORPHA:2950	Triphalangeal thumb-polysyndactyly syndrome	Main name	Disorder	Deprecated	ORPHA:988	Tibial hemimelia-polysyndactyly-triphalangeal thumb syndrome
ORPHA:2981	Pseudo-Zellweger syndrome	Main name	Disorder	Deprecated	ORPHA:300	Bifunctional enzyme deficiency
ORPHA:2998	Carnevale syndrome	Main name	Disorder	Deprecated	ORPHA:293843	3MC syndrome
ORPHA:3013	Radiculomegaly of canine teeth- congenital cataract	Main name	Disorder	Deprecated	ORPHA:2712	Oculofaciocardiodental syndrome
ORPHA:3022	Rapp-Hodgkin syndrome	Main name	Disorder	Deprecated	ORPHA:1071	Ankyloblepharon-ectodermal defects-cleft lip/palate syndrome
ORPHA:3043	OBSOLETE: Intellectual disability-unusual facies syndrome	Main name	Disorder	Obsolete	ORPHA:102369	Rare syndromic intellectual disability
ORPHA:3046	OBSOLETE: Intellectual disability-unusual facies, Davis-Lafer type	Main name	Disorder	Obsolete	ORPHA:102369	Rare syndromic intellectual disability
ORPHA:3050	OBSOLETE: Intellectual disability-hypotonia-skin hyperpigmentation syndrome	Main name	Disorder	Obsolete	ORPHA:102369	Rare syndromic intellectual disability
ORPHA:3056	X-linked intellectual disability, Brooks type	Main name	Disorder	Deprecated	ORPHA:528084	Non-specific syndromic intellectual disability
ORPHA:3059	X-linked intellectual disability, Gu type	Main name	Disorder	Deprecated	ORPHA:457240	X-linked intellectual disability-short stature-overweight syndrome
ORPHA:3061	OBSOLETE: X-linked intellectual disability, Raynaud type	Main name	Disorder	Obsolete	ORPHA:777	X-linked non-syndromic intellectual disability
ORPHA:3062	OBSOLETE: X-linked intellectual disability, Schutz type	Main name	Disorder	Obsolete	ORPHA:777	X-linked non-syndromic intellectual disability
ORPHA:3064	OBSOLETE: X-linked intellectual disability, Wittner type	Main name	Disorder	Obsolete	ORPHA:102369	Rare syndromic intellectual disability
ORPHA:3065	X-linked intellectual disability-monoamine oxidase A metabolism anomaly syndrome	Main name	Disorder	Deprecated	ORPHA:3057	Monoamine oxidase A deficiency
ORPHA:3067	OBSOLETE: Intellectual disability-microcephaly-phalangeal-facial abnormalities syndrome	Main name	Disorder	Obsolete	ORPHA:102283	Multiple congenital anomalies/dysmorphic syndrome-intellectual disability
ORPHA:3084	Mirhosseini-Holmes-Walton syndrome	Main name	Disorder	Deprecated	ORPHA:193	Cohen syndrome
ORPHA:3087	Retinohepatoendocrinologic syndrome	Main name	Disorder	Deprecated	ORPHA:64	Alström syndrome
ORPHA:3105	Robinow-like syndrome	Main name	Disorder	Deprecated	ORPHA:709	Peters plus syndrome
ORPHA:3106	Robinow-Sorauf syndrome	Main name	Disorder	Deprecated	ORPHA:794	Saethre-Chotzen syndrome
ORPHA:3112	Patella aplasia-coxa vara-tarsal synostosis syndrome	Main name	Disorder	Deprecated	ORPHA:1509	Coxopodopatellar syndrome
ORPHA:3118	Rudiger syndrome	Main name	Disorder	Deprecated	ORPHA:798	Schinzel-Giedion syndrome
ORPHA:3122	OBSOLETE: Sinus node disease-myopia syndrome	Main name	Disorder	Obsolete	ORPHA:166282	Hereditary sick sinus syndrome
ORPHA:3123	Brittle hair syndrome, Sabinas type	Main name	Disorder	Deprecated	ORPHA:33364	Trichothiodystrophy
ORPHA:3128	OBSOLETE: Sakati-Nyhan syndrome	Main name	Disorder	Obsolete	ORPHA:102283	Multiple congenital anomalies/dysmorphic syndrome-intellectual disability
ORPHA:3133	OBSOLETE: Say-Field-Coldwell syndrome	Main name	Disorder	Obsolete	ORPHA:294959	Syndrome with limb duplication, polydactyly, syndactyly, and/or hyperphalangy
ORPHA:3160	OBSOLETE: Vascular disruption sequence	Main name	Disorder	Obsolete	ORPHA:93890	Rare developmental defect during embryogenesis
ORPHA:3195	Sternal malformation-vascular dysplasia syndrome	Main name	Disorder	Deprecated	ORPHA:42775	PHACE syndrome
ORPHA:3210	Summitt syndrome	Main name	Disorder	Deprecated	ORPHA:65759	Carpenter syndrome
ORPHA:3212	Autosomal dominant optic atrophy and congenital deafness	Main name	Disorder	Deprecated	ORPHA:1215	Autosomal dominant optic atrophy plus syndrome
ORPHA:3213	Deafness-opticoacoustic nerve atrophy-dementia syndrome	Main name	Disorder	Deprecated	ORPHA:52368	Mohr-Tranebjaerg syndrome
ORPHA:3215	OBSOLETE: Deafness-white hair-contractures-papillomas syndrome	Main name	Disorder	Obsolete	ORPHA:90642	Syndromic genetic deafness
ORPHA:3221	Generalized resistance to thyroid hormone	Main name	Disorder	Deprecated	ORPHA:566243	Resistance to thyroid hormone due to a mutation in thyroid hormone receptor beta
ORPHA:3226	Deafness-lymphedema-leukemia syndrome	Main name	Disorder	Deprecated	ORPHA:228423	GATA2 deficiency spectrum
ORPHA:3228	OBSOLETE: Neurosensory deafness-pituitary dwarfism syndrome	Main name	Disorder	Obsolete	ORPHA:231720	Non-acquired combined pituitary hormone deficiency-sensorineural hearing loss-spine abnormalities syndrome
ORPHA:3229	OBSOLETE: Deafness-peripheral neuropathy-arterial disease syndrome	Main name	Disorder	Obsolete	ORPHA:90642	Syndromic genetic deafness
ORPHA:3267	OBSOLETE: Familial lambdoid synostosis	Main name	Disorder	Obsolete	ORPHA:139390	Non-syndromic craniosynostosis
ORPHA:3271	Radio-ulnar synostosis-retinal pigment abnormalities syndrome	Main name	Disorder	Deprecated	ORPHA:193	Cohen syndrome
ORPHA:3274	Granulomatous arthritis of childhood	Main name	Disorder	Deprecated	ORPHA:90340	Blau syndrome
ORPHA:3284	OBSOLETE: Tachycardia-hypertension-microphthalmos-hyperglycinuria syndrome	Main name	Disorder	Obsolete	ORPHA:68367	Rare inborn errors of metabolism
ORPHA:3311	OBSOLETE: Infantile symmetrical thalamic degeneration	Main name	Disorder	Obsolete	ORPHA:1314	Symmetrical thalamic calcifications
ORPHA:3313	OBSOLETE: Intellectual disability-microcephaly-unusual facies syndrome	Main name	Disorder	Obsolete	ORPHA:102283	Multiple congenital anomalies/dysmorphic syndrome-intellectual disability
ORPHA:3323	Braddock-Carey syndrome	Main name	Disorder	Deprecated	ORPHA:261323	21q22.11q22.12 microdeletion syndrome
ORPHA:3331	OBSOLETE: Bowed tibiae-radial anomalies-osteopenia-fractures syndrome	Main name	Disorder	Obsolete	ORPHA:93446	Primary bone dysplasia with decreased bone density
ORPHA:3332	Hypoplastic tibiae-postaxial polydactyly syndrome	Main name	Disorder	Deprecated	ORPHA:988	Tibial hemimelia-polysyndactyly-triphalangeal thumb syndrome
ORPHA:3333	Connective tissue dysplasia, Spellacy type	Main name	Disorder	Deprecated	ORPHA:2909	Rothmund-Thomson syndrome
ORPHA:3336	TomÚ-Brunet-Fardeau syndrome	Main name	Disorder	Deprecated	ORPHA:314632	CLN12 disease
ORPHA:3340	OBSOLETE: Torres-Aybar syndrome	Main name	Disorder	Obsolete	ORPHA:102285	Multiple congenital anomalies/dysmorphic syndrome without intellectual disability
ORPHA:3349	Treft-Sanborn-Carey syndrome	Main name	Disorder	Deprecated	ORPHA:1215	Autosomal dominant optic atrophy plus syndrome
ORPHA:3354	OBSOLETE: Tricho-oculo-dermo-vertebral syndrome	Main name	Disorder	Obsolete	ORPHA:3200	Arthrogryposis-ectodermal dysplasia syndrome
ORPHA:3357	OBSOLETE: Autosomal dominant trichoodontoonychodysplasia-syndactyly	Main name	Disorder	Obsolete	ORPHA:79373	Ectodermal dysplasia syndrome
ORPHA:3360	OBSOLETE: Trichodermal syndrome-intellectual disability syndrome	Main name	Disorder	Obsolete	ORPHA:102369	Rare syndromic intellectual disability
ORPHA:3362	OBSOLETE: Trichomegaly-cataract-hereditary spherocytosis syndrome	Main name	Disorder	Obsolete	ORPHA:411788	Familial isolated trichomegaly
ORPHA:3390	Proximal tubulopathy-diabetes mellitus-cerebellar ataxia syndrome	Main name	Disorder	Deprecated	ORPHA:480	Kearns-Sayre syndrome
ORPHA:3391	Odonto-onycho-hypohidrotic dysplasia-midline scalp defects syndrome	Main name	Disorder	Deprecated	ORPHA:2036	Scalp-ear-nipple syndrome
ORPHA:3419	OBSOLETE: Van Regemorter-Pierquin-Vamos syndrome	Main name	Disorder	Obsolete	ORPHA:459787	Lethal multiple congenital anomalies/dysmorphic syndrome
ORPHA:3421	Cerebroretinal vasculopathy	Main name	Disorder	Deprecated	ORPHA:247691	Retinal vasculopathy with cerebral leukoencephalopathy and systemic manifestations
ORPHA:3423	Vasquez-Hurst-Sotos syndrome	Main name	Disorder	Deprecated	ORPHA:261483	Xq27.3q28 duplication syndrome
ORPHA:3438	Biliary tract malformation-renal failure syndrome	Main name	Disorder	Deprecated	ORPHA:2697	Arthrogryposis-renal dysfunction-cholestasis syndrome
ORPHA:3444	Watson syndrome	Main name	Disorder	Deprecated	ORPHA:636	Neurofibromatosis type 1
ORPHA:3446	Weaver-like syndrome	Main name	Disorder	Deprecated	ORPHA:659387	PRC-2 complex-related overgrowth spectrum
ORPHA:3450	Weissenbacher-Zweymuller syndrome	Main name	Disorder	Deprecated	ORPHA:166100	Autosomal dominant otospondylomegaepiphyseal dysplasia
ORPHA:3451	West syndrome	Main name	Disorder	Deprecated	ORPHA:697160	Infantile epileptic spasms syndrome
ORPHA:3460	Torg-Winchester syndrome	Main name	Subtype of disorder	Deprecated	ORPHA:371428	Multicentric osteolysis-nodulosis-arthropathy spectrum
ORPHA:28455	OBSOLETE: Pancreatic beta cell agenesis with neonatal diabetes mellitus	Main name	Disorder	Obsolete	ORPHA:183625	Rare genetic diabetes mellitus
ORPHA:34517	Autosomal dominant limb-girdle muscular dystrophy type 1E	Main name	Disorder	Deprecated	ORPHA:98909	Desminopathy
ORPHA:34521	Distal myopathy with early respiratory muscle involvement	Main name	Disorder	Deprecated	ORPHA:178464	Hereditary myopathy with early respiratory failure
ORPHA:34526	OBSOLETE: Genetic primary hypomagnesemia	Main name	Group of disorders	Obsolete	ORPHA:93603	Rare renal tubular disease
ORPHA:34527	OBSOLETE: Familial primary hypomagnesemia with normocalciuria and normocalcemia	Main name	Disorder	Obsolete	ORPHA:93603	Rare renal tubular disease
ORPHA:35061	OBSOLETE: Idiopathic recurrent and disabling cutaneous herpes	Main name	Disorder	Obsolete	ORPHA:163585	Rare viral disease
ORPHA:35064	OBSOLETE: Lethal idiopathic viral infection	Main name	Disorder	Obsolete	ORPHA:163585	Rare viral disease
ORPHA:35065	OBSOLETE: Idiopathic severe pneumococcemia	Main name	Disorder	Obsolete	ORPHA:163582	Rare bacterial infectious disease
ORPHA:35098	OBSOLETE: Isolated plagiocephaly	Main name	Disorder	Obsolete	ORPHA:620096	Non-syndromic unisutural craniosynostosis
ORPHA:35123	OBSOLETE: Short chain 3-hydroxyacyl-CoA dehydrogenase deficiency	Main name	Disorder	Obsolete	ORPHA:71212	Hyperinsulinism due to short chain 3-hydroxylacyl-CoA dehydrogenase deficiency
ORPHA:35688	OBSOLETE: Madelung deformity	Main name	Disorder	Obsolete	ORPHA:240	Léri-Weill dyschondrosteosis
ORPHA:36205	OBSOLETE: Collagenous colitis	Main name	Subtype of disorder	Obsolete	ORPHA:104012	Rare inflammatory bowel disease
ORPHA:36382	OBSOLETE: Familial cervical artery dissection	Main name	Disorder	Obsolete	ORPHA:689001	Isolated spontaneous cervical artery dissection
ORPHA:36414	OBSOLETE: Brain stem tumor	Main name	Group of disorders	Obsolete	ORPHA:360	Glioblastoma
ORPHA:37629	Neonatal neutropenia	Main name	Disorder	Deprecated	ORPHA:42738	Severe congenital neutropenia
ORPHA:46489	OBSOLETE: Bullous systemic lupus erythematosus	Main name	Disorder	Obsolete	ORPHA:535	Rare cutaneous lupus erythematosus
ORPHA:46658	Primordial short stature-microdontia-opalescent and rootless teeth syndrome	Main name	Disorder	Deprecated	ORPHA:2637	Microcephalic osteodysplastic primordial dwarfism type II
ORPHA:50816	Spondylometaphyseal dysplasia with combined immunodeficiency	Main name	Disorder	Deprecated	ORPHA:1855	Spondyloenchondrodysplasia
ORPHA:50817	Duane anomaly-myopathy-scoliosis syndrome	Main name	Disorder	Deprecated	ORPHA:2744	Horizontal gaze palsy with progressive scoliosis
ORPHA:50920	OBSOLETE: Multiple fibroadenoma of the breast	Main name	Disorder	Obsolete	ORPHA:180253	Rare benign breast tumor
ORPHA:51013	OBSOLETE: Melanoma-pancreatic cancer syndrome	Main name	Disorder	Obsolete	ORPHA:404560	Familial atypical multiple mole melanoma syndrome
ORPHA:52183	Premature chromosome condensation with microcephaly and intellectual disability	Main name	Disorder	Deprecated	ORPHA:2512	Autosomal recessive primary microcephaly
ORPHA:52428	Congenital muscular dystrophy type 1C	Main name	Disorder	Deprecated	ORPHA:370953	Congenital muscular dystrophy due to dystroglycanopathy
ORPHA:54238	Myotonic dystrophy type 3	Main name	Disorder	Deprecated	ORPHA:52430	Inclusion body myopathy with Paget disease of bone and frontotemporal dementia
ORPHA:56965	Progressive bulbar paralysis of childhood	Main name	Disorder	Deprecated	ORPHA:97229	Riboflavin transporter deficiency
ORPHA:57194	OBSOLETE: Aseptic osteitis	Main name	Disorder	Obsolete	ORPHA:324964	Chronic nonbacterial osteomyelitis/Chronic recurrent multifocal osteomyelitis
ORPHA:58220	OBSOLETE: Microscopic colitis	Main name	Disorder	Obsolete	ORPHA:104012	Rare inflammatory bowel disease
ORPHA:63261	HERNS syndrome	Main name	Disorder	Deprecated	ORPHA:247691	Retinal vasculopathy with cerebral leukoencephalopathy and systemic manifestations
ORPHA:63440	OBSOLETE: Isolated oxycephaly	Main name	Disorder	Obsolete	ORPHA:139390	Non-syndromic craniosynostosis
ORPHA:64545	Benign idiopathic neonatal seizures	Main name	Disorder	Deprecated	ORPHA:1949	Self-limited neonatal epilepsy
ORPHA:65279	OBSOLETE: Lymphocytic colitis	Main name	Subtype of disorder	Obsolete	ORPHA:104012	Rare inflammatory bowel disease
ORPHA:65798	Goodman syndrome	Main name	Disorder	Deprecated	ORPHA:65759	Carpenter syndrome
ORPHA:68388	OBSOLETE: Neurofibromatosis	Main name	Group of disorders	Obsolete	ORPHA:98196	Malformation syndrome with hamartosis
ORPHA:70470	OBSOLETE: Hyperlipoproteinemia type 5	Main name	Disorder	Obsolete	ORPHA:444490	Familial chylomicronemia syndrome
ORPHA:70474	Leigh syndrome with cardiomyopathy	Main name	Disorder	Deprecated	ORPHA:506	Leigh syndrome
ORPHA:70587	Infant acute respiratory distress syndrome	Main name	Disorder	Deprecated	ORPHA:685082	Pediatric acute respiratory distress syndrome
ORPHA:71269	OBSOLETE: Benign exophthalmos syndrome	Main name	Disorder	Obsolete	ORPHA:97966	Rare ophthalmic disorder
ORPHA:71270	OBSOLETE: Auriculoocular anomalies-cleft lip syndrome	Main name	Disorder	Obsolete	ORPHA:77300	Auricular abnormalities-cleft lip with or without cleft palate-ocular abnormalities syndrome
ORPHA:71291	Hereditary vascular retinopathy	Main name	Disorder	Deprecated	ORPHA:247691	Retinal vasculopathy with cerebral leukoencephalopathy and systemic manifestations
ORPHA:71516	OBSOLETE: Mixed dystonia	Main name	Group of disorders	Obsolete	ORPHA:68363	Rare dystonia
ORPHA:73220	X-linked intellectual disability-hypotonic face syndrome	Main name	Disorder	Deprecated	ORPHA:847	X-linked alpha-thalassemia-intellectual disability syndrome
ORPHA:73274	OBSOLETE: Acquired hemophilia	Main name	Disorder	Obsolete	ORPHA:166775	Rare hemorrhagic disorder due to an acquired coagulation factor defect
ORPHA:75501	OBSOLETE: Ehlers-Danlos syndrome, fibronectinemic type	Main name	Disorder	Obsolete	ORPHA:287	Classical Ehlers-Danlos syndrome
ORPHA:75789	SIBIDS syndrome	Main name	Disorder	Deprecated	ORPHA:33364	Trichothiodystrophy
ORPHA:75790	Pollitt syndrome	Main name	Disorder	Deprecated	ORPHA:33364	Trichothiodystrophy
ORPHA:77241	OBSOLETE: Lymphedema praecox	Main name	Disorder	Obsolete	ORPHA:90186	Meige disease
ORPHA:77242	OBSOLETE: Lymphedema tarda	Main name	Disorder	Obsolete	ORPHA:90186	Meige disease
ORPHA:77302	Oculo-oto-facial dysplasia	Main name	Disorder	Deprecated	ORPHA:1200	Burn-McKeown syndrome
ORPHA:77303	OBSOLETE: Common variable immunodeficiency due to an intrinsic B cell defect	Main name	Subtype of disorder	Obsolete	ORPHA:696851	Common variable immunodeficiency and related disorders
ORPHA:77304	OBSOLETE: Not NOTCH3-related small vessel disease of the brain	Main name	Disorder	Obsolete	ORPHA:482072	HTRA1-related cerebral small vessel disease
ORPHA:79022	Simpson-Golabi-Behmel syndrome type 2	Main name	Disorder	Deprecated	ORPHA:300496	Multiple congenital anomalies-hypotonia-seizures syndrome type 2
ORPHA:79132	OBSOLETE: Sparse hair-short stature-skin anomalies syndrome	Main name	Disorder	Obsolete	ORPHA:2251	Thumb deformity-alopecia-pigmentation anomaly syndrome
ORPHA:79211	OBSOLETE: Combined hyperlipidemia	Main name	Group of disorders	Obsolete	ORPHA:181422	Rare hyperlipidemia
ORPHA:79260	Glycogen storage disease type 1c	Main name	Subtype of disorder	Deprecated	ORPHA:79259	Glycogen storage disease due to glucose-6-phosphatase deficiency type Ib
ORPHA:79261	Glycogen storage disease type 1d	Main name	Subtype of disorder	Deprecated	ORPHA:79259	Glycogen storage disease due to glucose-6-phosphatase deficiency type Ib
ORPHA:79262	OBSOLETE: Adult neuronal ceroid lipofuscinosis	Main name	Disorder	Obsolete	ORPHA:216	Neuronal ceroid lipofuscinosis
ORPHA:79263	OBSOLETE: Infantile neuronal ceroid lipofuscinosis	Main name	Disorder	Obsolete	ORPHA:216	Neuronal ceroid lipofuscinosis
ORPHA:79264	OBSOLETE: Juvenile neuronal ceroid lipofuscinosis	Main name	Disorder	Obsolete	ORPHA:216	Neuronal ceroid lipofuscinosis
ORPHA:79289	Niemann-Pick disease type D	Main name	Disorder	Deprecated	ORPHA:646	Niemann-Pick disease type C
ORPHA:79316	OBSOLETE: Phosphoenolpyruvate carboxykinase 1 deficiency	Main name	Subtype of disorder	Obsolete	ORPHA:2880	Phosphoenolpyruvate carboxykinase deficiency
ORPHA:79317	OBSOLETE: Phosphoenolpyruvate carboxykinase 2 deficiency	Main name	Subtype of disorder	Obsolete	ORPHA:2880	Phosphoenolpyruvate carboxykinase deficiency
ORPHA:79344	OBSOLETE: Chondrodysplasia punctata, Sheffield type	Main name	Disorder	Obsolete	ORPHA:79345	Brachytelephalangic chondrodysplasia punctata
ORPHA:79383	OBSOLETE: Lymphedema	Main name	Group of disorders	Obsolete	ORPHA:77240	Primary lymphedema
ORPHA:79407	Autosomal dominant dystrophic epidermolysis bullosa, Cockayne-Touraine type	Main name	Subtype of disorder	Deprecated	ORPHA:231568	Autosomal dominant generalized dystrophic epidermolysis bullosa
ORPHA:79428	OBSOLETE: Familial segmental neurofibromatosis	Main name	Subtype of disorder	Obsolete	ORPHA:636	Neurofibromatosis type 1
ORPHA:79429	OBSOLETE: Familial spinal neurofibromatosis	Main name	Subtype of disorder	Obsolete	ORPHA:636	Neurofibromatosis type 1
ORPHA:79446	Multiple pterygium syndrome, Aslan type	Main name	Subtype of disorder	Deprecated	ORPHA:1234	Bartsocas-Papas syndrome
ORPHA:79450	Non-hereditary congenital primary lymphedema	Main name	Disorder	Deprecated	ORPHA:79452	Milroy disease
ORPHA:79458	Oley syndrome	Main name	Disorder	Deprecated	ORPHA:113	Bazex-Dupré-Christol syndrome
ORPHA:79459	OBSOLETE: Follicular atrophoderma-basal cell carcinoma	Main name	Subtype of disorder	Obsolete	ORPHA:113	Bazex-Dupré-Christol syndrome
ORPHA:79482	Cutis verticis gyrata-thyroid aplasia-intellectual disability syndrome	Main name	Disorder	Deprecated	ORPHA:357225	Primary non-essential cutis verticis gyrata
ORPHA:79486	Cystic hygroma	Main name	Disorder	Deprecated	ORPHA:79489	Macrocystic lymphatic malformation
ORPHA:79504	Ichthyosis hystrix gravior	Main name	Disorder	Deprecated	ORPHA:79503	Ichthyosis hystrix of Curth-Macklin
ORPHA:79506	OBSOLETE: Cholesterol-ester transfer protein deficiency	Main name	Disorder	Obsolete	ORPHA:181428	Familial Hyperalphalipoproteinemia
ORPHA:79665	Gardner syndrome	Main name	Subtype of disorder	Deprecated	ORPHA:733	Familial adenomatous polyposis
ORPHA:82004	Ehlers-Danlos syndrome with periventricular heterotopia	Main name	Disorder	Deprecated	ORPHA:98892	Periventricular nodular heterotopia
ORPHA:83618	Severe dilated cardiomyopathy due to lamin A/C mutation	Main name	Disorder	Deprecated	ORPHA:300751	Familial dilated cardiomyopathy with conduction defect due to LMNA mutation
ORPHA:83648	OBSOLETE: X-linked recessive intellectual disability-macrocephaly-ciliary dysfunction syndrome	Main name	Disorder	Obsolete	ORPHA:300496	Multiple congenital anomalies-hypotonia-seizures syndrome type 2
ORPHA:84096	OBSOLETE: Unknown leukodystrophy	Main name	Disorder	Obsolete	ORPHA:68356	Leukodystrophy
ORPHA:84271	Sporadic idiopathic steroid-resistant nephrotic syndrome	Main name	Disorder	Deprecated	ORPHA:656	Hereditary steroid-resistant nephrotic syndrome
ORPHA:85196	Nodulosis-arthropathy-osteolysis syndrome	Main name	Subtype of disorder	Deprecated	ORPHA:371428	Multicentric osteolysis-nodulosis-arthropathy spectrum
ORPHA:85200	Ischio-vertebral syndrome	Main name	Disorder	Deprecated	ORPHA:66637	Diaphanospondylodysostosis
ORPHA:85281	OBSOLETE: MECP2 duplication syndrome	Main name	Disorder	Obsolete	ORPHA:1762	Proximal Xq28 duplication syndrome
ORPHA:85289	X-linked intellectual disability, Vitale type	Main name	Disorder	Deprecated	ORPHA:85293	X-linked intellectual disability, Cabezas type
ORPHA:85291	X-linked intellectual disability, Wittwer type	Main name	Disorder	Deprecated	ORPHA:280	Wolf-Hirschhorn syndrome
ORPHA:85318	OBSOLETE: X-linked intellectual disability-precocious puberty-obesity syndrome	Main name	Disorder	Obsolete	ORPHA:102369	Rare syndromic intellectual disability
ORPHA:85328	X-linked intellectual disability, Turner type	Main name	Disorder	Deprecated	ORPHA:528084	Non-specific syndromic intellectual disability
ORPHA:85330	X-linked intellectual disability-corpus callosum agenesis-spastic quadriparesis syndrome	Main name	Disorder	Deprecated	ORPHA:2466	MASA syndrome
ORPHA:85331	OBSOLETE: X-linked intellectual disability-obesity-short stature syndrome	Main name	Disorder	Obsolete	ORPHA:3055	X-linked intellectual disability-hypogonadism-ichthyosis-obesity-short stature syndrome
ORPHA:85333	X-linked intellectual disability-spastic paraplegia with iron deposits syndrome	Main name	Disorder	Deprecated	ORPHA:702	Pelizaeus-Merzbacher disease
ORPHA:85337	X-linked intellectual disability, Zorick type	Main name	Disorder	Deprecated	ORPHA:59	Allan-Herndon-Dudley syndrome
ORPHA:86917	OBSOLETE: Lymphedema-cleft palate syndrome	Main name	Disorder	Obsolete	ORPHA:77240	Primary lymphedema
ORPHA:86923	Hereditary palmoplantar keratoderma, Gamborg-Nielsen type	Main name	Disorder	Deprecated	ORPHA:87503	Mal de Meleda
ORPHA:88636	Aortic dilatation-joint hypermobility-arterial tortuosity syndrome	Main name	Disorder	Deprecated	ORPHA:91387	Familial thoracic aortic aneurysm and aortic dissection
ORPHA:89832	OBSOLETE: Syndromic lymphedema	Main name	Group of disorders	Obsolete
ORPHA:89833	Palmoplantar keratoderma with tonotubular keratin	Main name	Disorder	Deprecated	ORPHA:2199	Epidermolytic palmoplantar keratoderma
ORPHA:89839	OBSOLETE: Epidermolysis bullosa simplex superficialis	Main name	Disorder	Obsolete	ORPHA:304	Epidermolysis bullosa simplex
ORPHA:89840	OBSOLETE: Junctional epidermolysis bullosa, non-Herlitz type	Main name	Disorder	Obsolete	ORPHA:79402	Intermediate generalized junctional epidermolysis bullosa
ORPHA:89841	OBSOLETE: Centripetalis recessive dystrophic epidermolysis bullosa	Main name	Disorder	Obsolete	ORPHA:89842	Autosomal recessive generalized dystrophic epidermolysis bullosa, intermediate form
ORPHA:89845	OBSOLETE: Idiopathic hydrops fetalis	Main name	Disorder	Obsolete	ORPHA:363999	Non-immune hydrops fetalis
ORPHA:90022	OBSOLETE: Cardiomyopathy-renal anomalies syndrome	Main name	Disorder	Obsolete	ORPHA:167848	Rare cardiomyopathy
ORPHA:90055	OBSOLETE: Rejection after corneal transplantation	Main name	Disorder	Obsolete	ORPHA:306644	Complication after organ transplantation
ORPHA:90070	OBSOLETE: Methotrexate poisoning	Main name	Disorder	Obsolete	ORPHA:565782	Methotrexate toxicity
ORPHA:90079	OBSOLETE: Anthracycline extravasation	Main name	Disorder	Obsolete	ORPHA:306640	Rare intoxication due to medical products
ORPHA:90185	Non-hereditary late-onset primary lymphedema	Main name	Disorder	Deprecated	ORPHA:90186	Meige disease
ORPHA:90287	OBSOLETE: Maculopapular lupus rash	Main name	Disorder	Obsolete	ORPHA:535	Rare cutaneous lupus erythematosus
ORPHA:90290	CREST syndrome	Main name	Subtype of disorder	Deprecated	ORPHA:220402	Limited cutaneous systemic sclerosis
ORPHA:90309	OBSOLETE: Ehlers-Danlos syndrome type 1	Main name	Subtype of disorder	Obsolete	ORPHA:287	Classical Ehlers-Danlos syndrome
ORPHA:90318	OBSOLETE: Ehlers-Danlos syndrome type 2	Main name	Subtype of disorder	Obsolete	ORPHA:287	Classical Ehlers-Danlos syndrome
ORPHA:90338	Margarita island ectodermal dysplasia	Main name	Disorder	Deprecated	ORPHA:3253	Cleft lip/palate-ectodermal dysplasia syndrome
ORPHA:90339	OBSOLETE: Rosselli-Gulienetti syndrome	Main name	Disorder	Obsolete	ORPHA:79373	Ectodermal dysplasia syndrome
ORPHA:90341	Early-onset sarcoidosis	Main name	Disorder	Deprecated	ORPHA:90340	Blau syndrome
ORPHA:90345	OBSOLETE: Unclassified metaphyseal chondrodysplasia	Main name	Disorder	Obsolete	ORPHA:93430	Multiple metaphyseal dysplasia
ORPHA:90649	Orofaciodigital syndrome type 7	Main name	Disorder	Deprecated	ORPHA:2750	Orofaciodigital syndrome type 1
ORPHA:91128	OBSOLETE: Graft rejection after lung transplantation	Main name	Disorder	Obsolete	ORPHA:306644	Complication after organ transplantation
ORPHA:91129	Anophthalmia-heart and pulmonary anomalies-intellectual disability syndrome	Main name	Disorder	Deprecated	ORPHA:2470	Matthew-Wood syndrome
ORPHA:91133	OBSOLETE: Osteopenia-myopia-hearing loss-intellectual disability-facial dysmorphism syndrome	Main name	Disorder	Obsolete	ORPHA:314555	Facial dysmorphism-ocular anomalies-osteopenia-intellectual disability-dental anomalies syndrome
ORPHA:91353	OBSOLETE: Choristoma	Main name	Disorder	Obsolete	ORPHA:156237	Syndrome or malformation associated with head and neck malformations
ORPHA:91365	OBSOLETE: Secondary ciliary dyskinesia	Main name	Disorder	Obsolete	ORPHA:244	Primary ciliary dyskinesia
ORPHA:91415	OBSOLETE: Familial capillary hemangioma	Main name	Disorder	Obsolete	ORPHA:673470	Benign vascular tumor
ORPHA:93178	OBSOLETE: Partial prune belly syndrome	Main name	Subtype of disorder	Obsolete	ORPHA:2970	Prune belly syndrome
ORPHA:93206	OBSOLETE: Idiopathic steroid-sensitive nephrotic syndrome with focal segmental hyalinosis	Main name	Subtype of disorder	Obsolete	ORPHA:69061	Idiopathic steroid-sensitive nephrotic syndrome
ORPHA:93207	OBSOLETE: Idiopathic steroid-sensitive nephrotic syndrome with minimal change	Main name	Subtype of disorder	Obsolete	ORPHA:69061	Idiopathic steroid-sensitive nephrotic syndrome
ORPHA:93209	OBSOLETE: Idiopathic steroid-sensitive nephrotic syndrome with diffuse mesangial proliferation	Main name	Subtype of disorder	Obsolete	ORPHA:69061	Idiopathic steroid-sensitive nephrotic syndrome
ORPHA:93213	OBSOLETE: Familial idiopathic steroid-resistant nephrotic syndrome with focal segmental hyalinosis	Main name	Subtype of disorder	Obsolete	ORPHA:656	Hereditary steroid-resistant nephrotic syndrome
ORPHA:93214	OBSOLETE: Familial idiopathic steroid-resistant nephrotic syndrome with diffuse mesangial proliferation	Main name	Subtype of disorder	Obsolete	ORPHA:656	Hereditary steroid-resistant nephrotic syndrome
ORPHA:93216	OBSOLETE: Familial idiopathic steroid-resistant nephrotic syndrome with minimal changes	Main name	Subtype of disorder	Obsolete	ORPHA:656	Hereditary steroid-resistant nephrotic syndrome
ORPHA:93217	OBSOLETE: Familial idiopathic steroid-resistant nephrotic syndrome with diffuse mesangial sclerosis	Main name	Subtype of disorder	Obsolete	ORPHA:656	Hereditary steroid-resistant nephrotic syndrome
ORPHA:93218	OBSOLETE: Sporadic idiopathic steroid-resistant nephrotic syndrome with focal segmental hyalinosis	Main name	Subtype of disorder	Obsolete	ORPHA:656	Hereditary steroid-resistant nephrotic syndrome
ORPHA:93220	OBSOLETE: Sporadic idiopathic steroid-resistant nephrotic syndrome with diffuse mesangial sclerosis	Main name	Subtype of disorder	Obsolete	ORPHA:656	Hereditary steroid-resistant nephrotic syndrome
ORPHA:93221	OBSOLETE: Sporadic idiopathic steroid-resistant nephrotic syndrome with minimal changes	Main name	Subtype of disorder	Obsolete	ORPHA:656	Hereditary steroid-resistant nephrotic syndrome
ORPHA:93222	OBSOLETE: Sporadic idiopathic steroid-resistant nephrotic syndrome with diffuse mesangial proliferation	Main name	Subtype of disorder	Obsolete	ORPHA:656	Hereditary steroid-resistant nephrotic syndrome
ORPHA:93275	Thanatophoric dysplasia, Glasgow variant	Main name	Subtype of disorder	Deprecated	ORPHA:175	Cartilage-hair hypoplasia
ORPHA:93280	Spondyloepiphyseal dysplasia, Omani type	Main name	Disorder	Deprecated	ORPHA:263463	CHST3-related skeletal dysplasia
ORPHA:93301	Brachyolmia type 1, Hobaek type	Main name	Disorder	Deprecated	ORPHA:448242	Autosomal recessive brachyolmia
ORPHA:93303	Brachyolmia type 1, Toledo type	Main name	Disorder	Deprecated	ORPHA:448242	Autosomal recessive brachyolmia
ORPHA:93313	OBSOLETE: Multiple epiphyseal dysplasia, unclassified type	Main name	Disorder	Obsolete	ORPHA:251	Multiple epiphyseal dysplasia
ORPHA:93359	OBSOLETE: Spondyloepimetaphyseal dysplasia with joint laxity	Main name	Disorder	Obsolete	ORPHA:642099	Spondyloepimetaphyseal dysplasia with joint laxity, Beighton type
ORPHA:93365	OBSOLETE: CINCA syndrome with NLRP3 mutations	Main name	Subtype of disorder	Obsolete	ORPHA:1451	CINCA syndrome
ORPHA:93367	OBSOLETE: CINCA syndrome without NLRP3 mutations	Main name	Subtype of disorder	Obsolete	ORPHA:1451	CINCA syndrome
ORPHA:93389	Brachydactyly type A5	Main name	Disorder	Deprecated	ORPHA:93383	Brachydactyly type B
ORPHA:93395	Ballard syndrome	Main name	Disorder	Deprecated	ORPHA:93387	Brachydactyly type E
ORPHA:93424	OBSOLETE: Perlecan-related bone disorder	Main name	Group of disorders	Obsolete	ORPHA:674499	Proteoglycan-related bone disorder
ORPHA:93427	OBSOLETE: Metatropic dysplasias	Main name	Group of disorders	Obsolete	ORPHA:2635	Metatropic dysplasia
ORPHA:93435	OBSOLETE: Moderate spondylodysplastic dysplasia	Main name	Group of disorders	Obsolete	ORPHA:93434	Spondylodysplastic dysplasia
ORPHA:93445	OBSOLETE: Bone disease with increased bone density and metaphyseal or diaphyseal involvement	Main name	Group of disorders	Obsolete	ORPHA:93444	Primary bone dysplasia with increased bone density
ORPHA:93452	OBSOLETE: Craniosynostosis syndrome or cranial ossification disease	Main name	Group of disorders	Obsolete	ORPHA:139393	Syndromic craniosynostosis
ORPHA:93456	OBSOLETE: Brachydactyly group	Main name	Group of disorders	Obsolete	ORPHA:69028	Dysostosis with brachydactyly
ORPHA:93466	OBSOLETE: Limb-girdle bone anomaly	Main name	Group of disorders	Obsolete	ORPHA:364568	Dysostosis with limb anomaly as a major feature
ORPHA:93469	OBSOLETE: Harmonic micromelia	Main name	Group of disorders	Obsolete	ORPHA:364536	Primary bone dysplasia with micromelia
ORPHA:93470	OBSOLETE: Dysharmonic micromelia	Main name	Group of disorders	Obsolete	ORPHA:364536	Primary bone dysplasia with micromelia
ORPHA:93471	OBSOLETE: Miscellaneous metabolic disease associated with bone anomaly	Main name	Group of disorders	Obsolete	ORPHA:93448	Lysosomal storage disease with skeletal involvement
ORPHA:93472	OBSOLETE: Dysmorphic syndrome associated with bone anomaly	Main name	Group of disorders	Obsolete	ORPHA:68341	Multiple congenital anomalies/dysmorphic syndrome
ORPHA:93550	OBSOLETE: Basement membrane disease	Main name	Group of disorders	Obsolete	ORPHA:544590	Collagen-related glomerular basement membrane disease
ORPHA:93551	OBSOLETE: Secondary glomerular disease	Main name	Group of disorders	Obsolete	ORPHA:93548	Glomerular disease
ORPHA:93559	C3 deposition glomerulonephritis without proliferation	Main name	Disorder	Deprecated	ORPHA:329931	C3 glomerulonephritis
ORPHA:93564	OBSOLETE: Pediatric polyarteritis nodosa	Main name	Subtype of disorder	Obsolete	ORPHA:767	Polyarteritis nodosa
ORPHA:93566	OBSOLETE: Pediatric Sjögren syndrome	Main name	Subtype of disorder	Obsolete	ORPHA:289390	Primary Sjögren disease
ORPHA:93567	OBSOLETE: Pediatric systemic sclerosis	Main name	Subtype of disorder	Obsolete	ORPHA:90291	Systemic sclerosis
ORPHA:93575	OBSOLETE: Atypical hemolytic uremic syndrome with C3 anomaly	Main name	Subtype of disorder	Obsolete	ORPHA:544472	Atypical hemolytic uremic syndrome with complement gene abnormality
ORPHA:93576	OBSOLETE: Atypical hemolytic uremic syndrome with MCP/CD46 anomaly	Main name	Subtype of disorder	Obsolete	ORPHA:544472	Atypical hemolytic uremic syndrome with complement gene abnormality
ORPHA:93578	OBSOLETE: Atypical hemolytic uremic syndrome with B factor anomaly	Main name	Subtype of disorder	Obsolete	ORPHA:544472	Atypical hemolytic uremic syndrome with complement gene abnormality
ORPHA:93579	OBSOLETE: Atypical hemolytic uremic syndrome with H factor anomaly	Main name	Subtype of disorder	Obsolete	ORPHA:544472	Atypical hemolytic uremic syndrome with complement gene abnormality
ORPHA:93580	OBSOLETE: Atypical hemolytic uremic syndrome with I factor anomaly	Main name	Subtype of disorder	Obsolete	ORPHA:544472	Atypical hemolytic uremic syndrome with complement gene abnormality
ORPHA:93594	OBSOLETE: Alpha-1-antichymotrypsin deficiency	Main name	Disorder	Obsolete	ORPHA:447874	Biological anomaly without phenotypic characterization
ORPHA:93604	OBSOLETE: Antenatal Bartter syndrome	Main name	Subtype of disorder	Obsolete	ORPHA:112	Bartter syndrome
ORPHA:93609	Autosomal recessive distal renal tubular acidosis without deafness	Main name	Subtype of disorder	Deprecated	ORPHA:402041	Autosomal recessive distal renal tubular acidosis
ORPHA:93611	Autosomal recessive distal renal tubular acidosis with deafness	Main name	Subtype of disorder	Deprecated	ORPHA:402041	Autosomal recessive distal renal tubular acidosis
ORPHA:93668	OBSOLETE: Adult chronic recurrent multifocal osteomyelitis	Main name	Subtype of disorder	Obsolete	ORPHA:324964	Chronic nonbacterial osteomyelitis/Chronic recurrent multifocal osteomyelitis
ORPHA:93682	OBSOLETE: Pediatric Castleman disease	Main name	Subtype of disorder	Obsolete	ORPHA:160	Castleman disease
ORPHA:93686	OBSOLETE: Multicentric Castleman disease	Main name	Subtype of disorder	Obsolete	ORPHA:160	Castleman disease
ORPHA:93688	OBSOLETE: Non-idiopathic juvenile arthritis	Main name	Group of disorders	Obsolete	ORPHA:29207	Reactive arthritis
ORPHA:93937	OBSOLETE: Terminal transverse defects of arm	Main name	Disorder	Obsolete	ORPHA:498461	Non-syndromic terminal transverse limb defect
ORPHA:93942	OBSOLETE: Superior celosomia	Main name	Disorder	Obsolete	ORPHA:108979	Syndromic diaphragmatic or abdominal wall malformation
ORPHA:93943	Corpus callosum dysgenesis-hypopituitarism syndrome	Main name	Disorder	Deprecated	ORPHA:3157	Septo-optic dysplasia spectrum
ORPHA:93944	X-linked intellectual disability, Fichera type	Main name	Subtype of disorder	Deprecated	ORPHA:93950	X-linked intellectual disability, Sutherland-Haan type
ORPHA:93951	OBSOLETE: X-linked dominant intellectual disability-epilepsy syndrome	Main name	Disorder	Obsolete	ORPHA:2076	X-linked intellectual disability-epilepsy syndrome
ORPHA:93955	OBSOLETE: Benign essential blepharospasm	Main name	Disorder	Obsolete	ORPHA:1866	Focal, segmental or multifocal dystonia
ORPHA:93956	OBSOLETE: Truncal dystonia	Main name	Disorder	Obsolete	ORPHA:1866	Focal, segmental or multifocal dystonia
ORPHA:93957	OBSOLETE: Limb dystonia	Main name	Disorder	Obsolete	ORPHA:1866	Focal, segmental or multifocal dystonia
ORPHA:93961	OBSOLETE: Laryngeal dyskinesia	Main name	Disorder	Obsolete	ORPHA:1866	Focal, segmental or multifocal dystonia
ORPHA:93962	OBSOLETE: Cervical dystonia	Main name	Disorder	Obsolete	ORPHA:1866	Focal, segmental or multifocal dystonia
ORPHA:93963	OBSOLETE: Autosomal dominant focal dystonia, DYT7 type	Main name	Disorder	Obsolete	ORPHA:1866	Focal, segmental or multifocal dystonia
ORPHA:93968	Meningocele	Main name	Disorder	Deprecated	ORPHA:823	Spina bifida and other spinal dysraphisms
ORPHA:93970	Holmes-Gang syndrome	Main name	Disorder	Deprecated	ORPHA:847	X-linked alpha-thalassemia-intellectual disability syndrome
ORPHA:93971	Chudley-Lowry-Hoar syndrome	Main name	Disorder	Deprecated	ORPHA:847	X-linked alpha-thalassemia-intellectual disability syndrome
ORPHA:93972	Juberg-Marsidi syndrome	Main name	Disorder	Deprecated	ORPHA:528084	Non-specific syndromic intellectual disability
ORPHA:93973	Carpenter-Waziri syndrome	Main name	Disorder	Deprecated	ORPHA:847	X-linked alpha-thalassemia-intellectual disability syndrome
ORPHA:93974	Smith-Fineman-Myers syndrome	Main name	Disorder	Deprecated	ORPHA:847	X-linked alpha-thalassemia-intellectual disability syndrome
ORPHA:93975	OBSOLETE: Renier-Gabreels-Jasper syndrome	Main name	Disorder	Obsolete	ORPHA:528084	Non-specific syndromic intellectual disability
ORPHA:94061	OBSOLETE: Macrocephaly-immune deficiency-anemia syndrome	Main name	Disorder	Obsolete	ORPHA:101997	Primary immunodeficiency
ORPHA:94084	Cerebro-oculo-facial-lymphatic syndrome	Main name	Disorder	Deprecated	ORPHA:2995	Baraitser-Winter cerebrofrontofacial syndrome
ORPHA:94095	OBSOLETE: Spondylocostal dysostosis-anal atresia-genitourinary malformation syndrome	Main name	Disorder	Obsolete	ORPHA:93454	Dysostosis with predominant vertebral and costal involvement
ORPHA:95161	OBSOLETE: Chronic hepatic porphyria	Main name	Group of disorders	Obsolete	ORPHA:659694	Hepatic porphyria
ORPHA:95426	OBSOLETE: Chronic pain requiring intraspinal analgesia	Main name	Disorder	Obsolete	ORPHA:98006	Rare neurologic disease
ORPHA:95449	OBSOLETE: Congenital aortic valve insufficiency	Main name	Disorder	Obsolete	ORPHA:98718	Aortic malformation
ORPHA:95458	OBSOLETE: Tricuspid valve prolapse	Main name	Disorder	Obsolete	ORPHA:98721	Congenital tricuspid malformation
ORPHA:95484	OBSOLETE: Aneurysm or dilatation of ascending aorta	Main name	Disorder	Obsolete	ORPHA:91387	Familial thoracic aortic aneurysm and aortic dissection
ORPHA:95493	OBSOLETE: Abnormal origin or aberrant course of coronary artery	Main name	Group of disorders	Obsolete	ORPHA:541478	Anomalous aortic origin of coronary artery
ORPHA:95501	OBSOLETE: Congenital central diabetes insipidus	Main name	Group of disorders	Obsolete	ORPHA:178029	Arginine vasopressin deficiency
ORPHA:95504	OBSOLETE: Metastatic pituitary hormone deficiency	Main name	Group of disorders	Obsolete	ORPHA:95503	Pituitary hormone deficiency of tumoral origin
ORPHA:95614	OBSOLETE: Pituitary deficiency secondary to meningeal hemorrhage	Main name	Disorder	Obsolete	ORPHA:95505	Pituitary hormone deficiency of meningeal origin
ORPHA:95615	OBSOLETE: Pituitary deficiency secondary to an anevrysm	Main name	Group of disorders	Obsolete	ORPHA:95611	Pituitary hormone deficiency of vascular origin
ORPHA:95621	OBSOLETE: Postsurgical hypopituitarism	Main name	Disorder	Obsolete	ORPHA:95619	Post-traumatic pituitary deficiency
ORPHA:95622	OBSOLETE: Radiation-induced hypopituitarism	Main name	Disorder	Obsolete	ORPHA:521132	Radiation-induced disorder
ORPHA:95623	OBSOLETE: Posttraumatic hypopituitarism	Main name	Disorder	Obsolete	ORPHA:95619	Post-traumatic pituitary deficiency
ORPHA:95625	OBSOLETE: Posttraumatic diabetes insipidus	Main name	Disorder	Obsolete	ORPHA:95626	Acquired arginine vasopressin deficiency
ORPHA:95701	OBSOLETE: Congenital adrenal hypoplasia of maternal cause	Main name	Disorder	Obsolete	ORPHA:101963	Acquired chronic primary adrenal insufficiency
ORPHA:95721	OBSOLETE: Thyroid pyramidal lobe	Main name	Disorder	Obsolete	ORPHA:95718	Congenital thyroid malformation without hypothyroidism
ORPHA:96136	OBSOLETE: Non-distal monosomy 7p	Main name	Disorder	Obsolete	ORPHA:261911	Partial deletion of the short arm of chromosome 7 syndrome
ORPHA:96152	OBSOLETE: Distal monosomy 20q	Main name	Disorder	Obsolete	ORPHA:261311	20q13.33 microdeletion syndrome
ORPHA:96164	OBSOLETE: Non-distal monosomy 20q	Main name	Disorder	Obsolete	ORPHA:444051	20q11.2 microdeletion syndrome
ORPHA:96369	OBSOLETE: Early-onset schizophrenia	Main name	Disorder	Obsolete	ORPHA:641496	Childhood-onset schizophrenia
ORPHA:97231	Ligneous conjunctivitis	Main name	Disorder	Deprecated	ORPHA:722	Hypoplasminogenemia
ORPHA:97295	Furlong syndrome	Main name	Disorder	Deprecated	ORPHA:60030	Loeys-Dietz syndrome
ORPHA:97342	OBSOLETE: Argyrophilic grain disease	Main name	Disorder	Obsolete	ORPHA:98534	Neurodegenerative disease with dementia
ORPHA:97552	Steroid-sensitive nephrotic syndrome without renal biopsy	Main name	Subtype of disorder	Deprecated	ORPHA:69061	Idiopathic steroid-sensitive nephrotic syndrome
ORPHA:97555	OBSOLETE: Sporadic idiopathic steroid-resistant nephrotic syndrome with collapsing glomerulopathy	Main name	Subtype of disorder	Obsolete	ORPHA:656	Hereditary steroid-resistant nephrotic syndrome
ORPHA:97556	Congenital and infantile nephrotic syndrome	Main name	Group of disorders	Deprecated	ORPHA:564127	Genetic nephrotic syndrome
ORPHA:97569	OBSOLETE: Unclassified glomerulonephritis	Main name	Group of disorders	Obsolete	ORPHA:93548	Glomerular disease
ORPHA:97599	OBSOLETE: Arterial hypertension due to renal artery stenosis secondary to vasculitis	Main name	Disorder	Obsolete	ORPHA:93618	Rare cause of hypertension
ORPHA:97668	OBSOLETE: Neonatal membranous glomerulopathy with maternal NEP deficiency	Main name	Subtype of disorder	Obsolete	ORPHA:69063	Congenital membranous nephropathy due to fetomaternal anti-neutral endopeptidase alloimmunization
ORPHA:97927	OBSOLETE: Peripheral resistance to thyroid hormones	Main name	Disorder	Obsolete	ORPHA:566231	Resistance to thyroid hormone due to a mutation in thyroid hormone receptor alpha
ORPHA:98064	OBSOLETE: Rare disease in physical medicine and rehabilitation	Main name	Group of disorders	Obsolete
ORPHA:98068	OBSOLETE: Autosomal dominant spinocerebellar ataxia due to a polyglutamine anomaly	Main name	Group of disorders	Obsolete	ORPHA:99	Autosomal dominant cerebellar ataxia
ORPHA:98069	OBSOLETE: Autosomal dominant spinocerebellar ataxia due to a channelopathy	Main name	Group of disorders	Obsolete	ORPHA:99	Autosomal dominant cerebellar ataxia
ORPHA:98070	OBSOLETE: Autosomal dominant spinocerebellar ataxia due to repeat expansions that do not encode polyglutamine	Main name	Group of disorders	Obsolete	ORPHA:99	Autosomal dominant cerebellar ataxia
ORPHA:98071	OBSOLETE: Autosomal dominant spinocerebellar ataxia due to a point mutation	Main name	Group of disorders	Obsolete	ORPHA:99	Autosomal dominant cerebellar ataxia
ORPHA:98073	OBSOLETE: Unclassified autosomal dominant spinocerebellar ataxia	Main name	Group of disorders	Obsolete	ORPHA:99	Autosomal dominant cerebellar ataxia
ORPHA:98101	OBSOLETE: Pore-loop channelopathy	Main name	Group of disorders	Obsolete
ORPHA:98102	OBSOLETE: Channelopathy due to an inwardly rectifying potassium channel defect	Main name	Group of disorders	Obsolete
ORPHA:98103	OBSOLETE: Channelopathy due to a voltage-gated potassium channel defect	Main name	Group of disorders	Obsolete
ORPHA:98104	OBSOLETE: Channelopathy due to a transient receptor potential channel defect	Main name	Group of disorders	Obsolete
ORPHA:98105	OBSOLETE: Channelopathy due to cyclic nucleotide-gated ion channels	Main name	Group of disorders	Obsolete
ORPHA:98106	OBSOLETE: Channelopathy due to a calcium-activated potassium channel defect	Main name	Group of disorders	Obsolete
ORPHA:98107	OBSOLETE: Channelopathy due to a voltage-gated sodium channel defect	Main name	Group of disorders	Obsolete
ORPHA:98108	OBSOLETE: Channelopathy due to a voltage-gated calcium channel defect	Main name	Group of disorders	Obsolete
ORPHA:98109	OBSOLETE: Non-pore-loop channelopathy	Main name	Group of disorders	Obsolete
ORPHA:98110	OBSOLETE: Channelopathy due to an epithelial sodium channel defect	Main name	Group of disorders	Obsolete
ORPHA:98111	OBSOLETE: Channelopathy due to a skeletal muscle sarcoplasmic reticulum calcium release channel defect	Main name	Group of disorders	Obsolete
ORPHA:98112	OBSOLETE: Channelopathy due to a cardiac muscle sarcoplasmic reticulum calcium release channel defect	Main name	Group of disorders	Obsolete
ORPHA:98113	OBSOLETE: Non-pore-loop channelopathy due to epithelial Cl- channel CFTR anomaly	Main name	Group of disorders	Obsolete	ORPHA:586	Cystic fibrosis
ORPHA:98114	OBSOLETE: Non-pore-loop channelopathy due to epithelial Cl- channel bestrophin anomaly	Main name	Group of disorders	Obsolete	ORPHA:1243	Best vitelliform macular dystrophy
ORPHA:98115	OBSOLETE: Non-pore-loop channelopathy due to Cl- channel skeletal muscle Clc1 anomaly	Main name	Group of disorders	Obsolete	ORPHA:614	Thomsen and Becker disease
ORPHA:98116	OBSOLETE: Non-pore-loop channelopathy due to Cl- channel Clc2 anomaly	Main name	Group of disorders	Obsolete
ORPHA:98117	OBSOLETE: Non-pore-loop channelopathy due to Cl- transporter kidney Clc5 anomaly	Main name	Group of disorders	Obsolete	ORPHA:93622	Dent disease type 1
ORPHA:98118	OBSOLETE: Non-pore-loop channelopathy due to Cl- transporter Clc7anomaly	Main name	Group of disorders	Obsolete
ORPHA:98119	OBSOLETE: Non-pore-loop channelopathy due to Cl- channels kidney CLCKA and CLCKB anomaly	Main name	Group of disorders	Obsolete	ORPHA:112	Bartter syndrome
ORPHA:98120	OBSOLETE: Non-pore-loop channelopathy due to Cl- channel barttin anomaly	Main name	Group of disorders	Obsolete	ORPHA:89938	Bartter syndrome type 4
ORPHA:98121	OBSOLETE: Cys-loop receptor channelopathy	Main name	Group of disorders	Obsolete
ORPHA:98122	OBSOLETE: Channelopathy due to a neuronal glycine receptor defect	Main name	Group of disorders	Obsolete	ORPHA:3197	Hereditary hyperekplexia
ORPHA:98123	OBSOLETE: Channelopathy due to a neuronal kidney GABA receptor defect	Main name	Group of disorders	Obsolete	ORPHA:307	Juvenile myoclonic epilepsy
ORPHA:98124	OBSOLETE: Channelopathy due to a skeletal muscle acetylcholine receptor defect	Main name	Group of disorders	Obsolete	ORPHA:590	Congenital myasthenic syndrome
ORPHA:98125	OBSOLETE: Channelopathy due to a neuronal acetylcholine receptor defect	Main name	Group of disorders	Obsolete	ORPHA:98784	Sleep-related hypermotor epilepsy
ORPHA:98167	OBSOLETE: Diabetes associated to exocrine pancreas neoplasia	Main name	Group of disorders	Obsolete	ORPHA:181381	Other rare diabetes mellitus
ORPHA:98204	OBSOLETE: Heredodegenerative disease with dystonia as a major feature	Main name	Group of disorders	Obsolete	ORPHA:102003	Rare movement disorder
ORPHA:98253	OBSOLETE: Postinfectious encephalitis	Main name	Group of disorders	Obsolete	ORPHA:622014	Autoimmune encephalitis
ORPHA:98257	OBSOLETE: Neonatal epilepsy syndrome	Main name	Group of disorders	Obsolete	ORPHA:693802	Neonatal-infantile onset epilepsy syndrome
ORPHA:98258	OBSOLETE: Infantile epilepsy syndrome	Main name	Group of disorders	Obsolete	ORPHA:693802	Neonatal-infantile onset epilepsy syndrome
ORPHA:98296	OBSOLETE: Ichthyosis associated with a cornified cell envelope and epidermal lipid metabolism anomaly	Main name	Group of disorders	Obsolete	ORPHA:79354	Ichthyosis
ORPHA:98297	OBSOLETE: Ichthyosis associated with a protein catabolism anomaly	Main name	Group of disorders	Obsolete	ORPHA:79354	Ichthyosis
ORPHA:98298	OBSOLETE: Ichthyosis associated with a peroxisomal disease	Main name	Group of disorders	Obsolete	ORPHA:79354	Ichthyosis
ORPHA:98299	OBSOLETE: Ichthyosis associated with a nucleotide excision repair anomaly	Main name	Group of disorders	Obsolete	ORPHA:79354	Ichthyosis
ORPHA:98309	OBSOLETE: Male infertility with impaired virilization	Main name	Group of disorders	Obsolete	ORPHA:98048	Rare male infertility
ORPHA:98310	OBSOLETE: Male infertility with impaired virilization due to an hypothalamic or pituitary disorder	Main name	Group of disorders	Obsolete	ORPHA:399572	Rare male infertility due to hypothalamic-pituitary-gonadal axis disorder
ORPHA:98311	OBSOLETE: Male infertility with impaired virilization due to a hypothalamic and pituitary disorder associated with hyperprolactinemia	Main name	Group of disorders	Obsolete	ORPHA:2965	Prolactinoma
ORPHA:98312	OBSOLETE: Male infertility with impaired virilization due to a testicular disorder	Main name	Group of disorders	Obsolete	ORPHA:399685	Rare male infertility due to testicular endocrine disorder
ORPHA:98314	OBSOLETE: Male infertility with impaired virilization due to an acquired testicular defect	Main name	Group of disorders	Obsolete	ORPHA:98048	Rare male infertility
ORPHA:98315	OBSOLETE: Male infertility with impaired virilization due to a viral orchitis	Main name	Group of disorders	Obsolete	ORPHA:98048	Rare male infertility
ORPHA:98316	OBSOLETE: Male infertility with impaired virilization due to an acquired testicular defect associated with trauma	Main name	Group of disorders	Obsolete	ORPHA:98048	Rare male infertility
ORPHA:98317	OBSOLETE: Male infertility with impaired virilization due to an acquired testicular defect drug-related	Main name	Group of disorders	Obsolete	ORPHA:98048	Rare male infertility
ORPHA:98318	OBSOLETE: Male infertility with impaired virilization due to an acquired testicular defect associated with an environmental toxin	Main name	Group of disorders	Obsolete	ORPHA:98048	Rare male infertility
ORPHA:98319	OBSOLETE: Male infertility with impaired virilization due to an acquired testicular defect associated with autoimmunity	Main name	Group of disorders	Obsolete	ORPHA:98048	Rare male infertility
ORPHA:98320	OBSOLETE: Male infertility with impaired virilization due to an acquired testicular defect associated with a granulomatous disease	Main name	Group of disorders	Obsolete	ORPHA:98048	Rare male infertility
ORPHA:98321	OBSOLETE: Male infertility with impaired virilization due to a testicular disorder associated with a systemic disease	Main name	Group of disorders	Obsolete	ORPHA:98048	Rare male infertility
ORPHA:98322	OBSOLETE: Male infertility with impaired virilization due to a testicular disorder associated with renal failure	Main name	Group of disorders	Obsolete	ORPHA:98048	Rare male infertility
ORPHA:98323	OBSOLETE: Male infertility with impaired virilization due to a testicular disorder associated with a hepatic disease	Main name	Group of disorders	Obsolete	ORPHA:98048	Rare male infertility
ORPHA:98324	OBSOLETE: Male infertility with impaired virilization due to a testicular disorder associated with a chronic illness	Main name	Group of disorders	Obsolete	ORPHA:98048	Rare male infertility
ORPHA:98325	OBSOLETE: Male infertility with impaired virilization due to a testicular disorder associated with thyrotoxicosis	Main name	Group of disorders	Obsolete	ORPHA:98048	Rare male infertility
ORPHA:98326	OBSOLETE: Male infertility with impaired virilization due to a testicular disorder associated with an immune disorder	Main name	Group of disorders	Obsolete	ORPHA:98048	Rare male infertility
ORPHA:98327	OBSOLETE: Male infertility with impaired virilization due to a testicular disorder associated with a neurologic disease	Main name	Group of disorders	Obsolete	ORPHA:98048	Rare male infertility
ORPHA:98328	OBSOLETE: Male infertility with normal virilization	Main name	Group of disorders	Obsolete	ORPHA:98048	Rare male infertility
ORPHA:98329	OBSOLETE: Male infertility with normal virilization due to a hypothalamic or pituitary defect	Main name	Group of disorders	Obsolete	ORPHA:399572	Rare male infertility due to hypothalamic-pituitary-gonadal axis disorder
ORPHA:98330	OBSOLETE: Male infertility with normal virilization due to androgen administration	Main name	Group of disorders	Obsolete	ORPHA:399685	Rare male infertility due to testicular endocrine disorder
ORPHA:98331	OBSOLETE: Male infertility with normal virilization due to a testicular defect	Main name	Group of disorders	Obsolete	ORPHA:399685	Rare male infertility due to testicular endocrine disorder
ORPHA:98332	OBSOLETE: Male infertility with normal virilization due to a developmental or structural testicular defect	Main name	Group of disorders	Obsolete	ORPHA:399764	Male infertility due to gonadal dysgenesis or sperm disorder
ORPHA:98333	OBSOLETE: Male infertility with normal virilization due to a developmental or structural testicular defect associated with cryptorchidism	Main name	Group of disorders	Obsolete	ORPHA:399764	Male infertility due to gonadal dysgenesis or sperm disorder
ORPHA:98334	OBSOLETE: Male infertility with normal virilization due to a developmental or structural testicular defect associated with varicocele	Main name	Group of disorders	Obsolete	ORPHA:399764	Male infertility due to gonadal dysgenesis or sperm disorder
ORPHA:98335	OBSOLETE: Male infertility with normal virilization due to an acquired testicular defect	Main name	Group of disorders	Obsolete	ORPHA:98048	Rare male infertility
ORPHA:98336	OBSOLETE: Male infertility with normal virilization due to an acquired testicular defect associated with mycoplasma infection	Main name	Group of disorders	Obsolete	ORPHA:98048	Rare male infertility
ORPHA:98337	OBSOLETE: Male infertility with normal virilization due to an acquired testicular defect associated with radiation	Main name	Group of disorders	Obsolete	ORPHA:98048	Rare male infertility
ORPHA:98338	OBSOLETE: Male infertility with normal virilization due to an acquired testicular defect associated with drug	Main name	Group of disorders	Obsolete	ORPHA:98048	Rare male infertility
ORPHA:98339	OBSOLETE: Male infertility with normal virilization due to an acquired testicular defect associated with environmental toxin	Main name	Group of disorders	Obsolete	ORPHA:98048	Rare male infertility
ORPHA:98340	OBSOLETE: Male infertility with normal virilization due to acquired testicular defect associated with autoimmunity	Main name	Group of disorders	Obsolete	ORPHA:98048	Rare male infertility
ORPHA:98341	OBSOLETE: Male infertility with normal virilization due to a systemic disease	Main name	Group of disorders	Obsolete	ORPHA:98048	Rare male infertility
ORPHA:98342	OBSOLETE: Male infertility with normal virilization due to testicular defect associated with spinal cord injury	Main name	Group of disorders	Obsolete	ORPHA:98048	Rare male infertility
ORPHA:98345	OBSOLETE: Rare idiopathic male infertility	Main name	Disorder	Obsolete	ORPHA:98048	Rare male infertility
ORPHA:98435	OBSOLETE: Protease inhibitor anomaly	Main name	Group of disorders	Obsolete
ORPHA:98454	OBSOLETE: Platelet storage pool disease	Main name	Group of disorders	Obsolete	ORPHA:275729	Rare hemorrhagic disorder due to a constitutional thrombocytopenia
ORPHA:98464	OBSOLETE: X-linked syndromic intellectual disability	Main name	Group of disorders	Obsolete	ORPHA:102369	Rare syndromic intellectual disability
ORPHA:98468	OBSOLETE: Congenital muscular dystrophy due to extracellular matrix protein anomaly	Main name	Group of disorders	Obsolete	ORPHA:97242	Congenital muscular dystrophy
ORPHA:98469	OBSOLETE: Congenital muscular dystrophy due to glycosyltransferase anomaly	Main name	Group of disorders	Obsolete	ORPHA:97242	Congenital muscular dystrophy
ORPHA:98470	OBSOLETE: Congenital muscular dystrophy due to proteins of the endoplasmic reticulum anomaly	Main name	Group of disorders	Obsolete	ORPHA:97242	Congenital muscular dystrophy
ORPHA:98520	OBSOLETE: Cystic malformation of the posterior fossa	Main name	Group of disorders	Obsolete	ORPHA:269194	Central nervous system cystic malformation
ORPHA:98527	OBSOLETE: Tauopathy	Main name	Group of disorders	Obsolete
ORPHA:98528	OBSOLETE: Tauopathy with non-Alzheimer non-Pick frontal lobe degeneration	Main name	Group of disorders	Obsolete
ORPHA:98529	OBSOLETE: Tauopathy with a major tau triplet at 60, 64 and 69 kDa	Main name	Group of disorders	Obsolete
ORPHA:98530	OBSOLETE: Tauopathy with a major tau doublet at 64 and 69 kDa	Main name	Group of disorders	Obsolete
ORPHA:98531	OBSOLETE: Tauopathy with a major tau doublet at 60 and 64 kDa	Main name	Group of disorders	Obsolete
ORPHA:98532	OBSOLETE: Tauopathy with a major tau at 60 kDa	Main name	Group of disorders	Obsolete
ORPHA:98554	OBSOLETE: Major induction processes eye anomaly	Main name	Group of disorders	Obsolete	ORPHA:98553	Developmental defect of the eye
ORPHA:98558	OBSOLETE: Rare eye disease due to a differentiation anomaly	Main name	Group of disorders	Obsolete	ORPHA:98553	Developmental defect of the eye
ORPHA:98559	OBSOLETE: Rare palpebral, lacrimal system and conjunctival disease	Main name	Group of disorders	Obsolete	ORPHA:519266	Rare disorder of the ocular adnexa
ORPHA:98568	OBSOLETE: Congenital entropion	Main name	Group of disorders	Obsolete	ORPHA:519270	Rare disorder with entropion
ORPHA:98569	OBSOLETE: Secondary entropion	Main name	Group of disorders	Obsolete	ORPHA:519270	Rare disorder with entropion
ORPHA:98572	OBSOLETE: Canthal anomaly	Main name	Group of disorders	Obsolete	ORPHA:98560	Rare palpebral disorder
ORPHA:98573	OBSOLETE: Epicanthal fold	Main name	Group of disorders	Obsolete	ORPHA:98574	Syndromic epicanthus
ORPHA:98577	OBSOLETE: Kinetic eyelid anomaly	Main name	Group of disorders	Obsolete	ORPHA:98560	Rare palpebral disorder
ORPHA:98579	OBSOLETE: Congenital upper palpebral retraction	Main name	Group of disorders	Obsolete	ORPHA:98560	Rare palpebral disorder
ORPHA:98580	OBSOLETE: Palpebral tumor	Main name	Group of disorders	Obsolete	ORPHA:101950	Rare eye tumor
ORPHA:98581	OBSOLETE: Palpebral epidermal tumor	Main name	Group of disorders	Obsolete	ORPHA:101950	Rare eye tumor
ORPHA:98582	OBSOLETE: Benign tumor of palpebral epidermis	Main name	Group of disorders	Obsolete	ORPHA:101950	Rare eye tumor
ORPHA:98583	OBSOLETE: Precancerous lesion of palpebral epidermis	Main name	Group of disorders	Obsolete	ORPHA:101950	Rare eye tumor
ORPHA:98584	OBSOLETE: Malignant tumor of palpebral epidermis	Main name	Group of disorders	Obsolete	ORPHA:101950	Rare eye tumor
ORPHA:98585	OBSOLETE: Palpebral sebaceous gland tumor	Main name	Group of disorders	Obsolete	ORPHA:101950	Rare eye tumor
ORPHA:98586	OBSOLETE: Pigmented palpebral tumor	Main name	Group of disorders	Obsolete	ORPHA:101950	Rare eye tumor
ORPHA:98587	OBSOLETE: Palpebral lentiginosis	Main name	Group of disorders	Obsolete	ORPHA:101950	Rare eye tumor
ORPHA:98588	OBSOLETE: Palpebral nevus	Main name	Group of disorders	Obsolete	ORPHA:294057	Rare nevus
ORPHA:98589	OBSOLETE: Palpebral malignant melanoma	Main name	Group of disorders	Obsolete	ORPHA:101950	Rare eye tumor
ORPHA:98590	OBSOLETE: Palpebral piliary tumor	Main name	Group of disorders	Obsolete	ORPHA:101950	Rare eye tumor
ORPHA:98591	OBSOLETE: Mesenchymatous palpebral tumor	Main name	Group of disorders	Obsolete	ORPHA:101950	Rare eye tumor
ORPHA:98592	OBSOLETE: Palpebral tumor with a vascular malformation	Main name	Group of disorders	Obsolete	ORPHA:101950	Rare eye tumor
ORPHA:98593	OBSOLETE: Neurogenic palpebral tumor	Main name	Disorder	Obsolete	ORPHA:101950	Rare eye tumor
ORPHA:98595	OBSOLETE: Eyebrow/eyelashes hypertrichosis	Main name	Group of disorders	Obsolete	ORPHA:79365	Rare disorder with hypertrichosis
ORPHA:98596	OBSOLETE: Eyebrow hypertrophy	Main name	Group of disorders	Obsolete	ORPHA:98594	Rare eyebrow/eyelash disorder
ORPHA:98597	OBSOLETE: Eyelashes hypertrophy	Main name	Group of disorders	Obsolete	ORPHA:98594	Rare eyebrow/eyelash disorder
ORPHA:98598	OBSOLETE: Congenital absence of the eyebrow/eyelashes	Main name	Group of disorders	Obsolete	ORPHA:98594	Rare eyebrow/eyelash disorder
ORPHA:98599	OBSOLETE: Eyebrow/eyelashes structural anomaly	Main name	Group of disorders	Obsolete	ORPHA:98594	Rare eyebrow/eyelash disorder
ORPHA:98600	OBSOLETE: Eyebrow/eyelashes distichiasis	Main name	Group of disorders	Obsolete	ORPHA:98594	Rare eyebrow/eyelash disorder
ORPHA:98601	OBSOLETE: Eyebrow/eyelashes pigmentation anomaly	Main name	Group of disorders	Obsolete	ORPHA:98594	Rare eyebrow/eyelash disorder
ORPHA:98603	OBSOLETE: Secretory apparatus of the lacrimal system anomaly	Main name	Group of disorders	Obsolete	ORPHA:98602	Rare disorder of the lacrimal apparatus
ORPHA:98608	OBSOLETE: Anomaly of the secretory and excretory apparatus of the lacrimal system	Main name	Group of disorders	Obsolete	ORPHA:98602	Rare disorder of the lacrimal apparatus
ORPHA:98611	OBSOLETE: Conjunctival vascular anomaly	Main name	Group of disorders	Obsolete	ORPHA:98610	Rare disorder with conjunctival involvement as a major feature
ORPHA:98612	OBSOLETE: Conjunctival hemangioma or hemolymphangioma	Main name	Group of disorders	Obsolete	ORPHA:98610	Rare disorder with conjunctival involvement as a major feature
ORPHA:98613	OBSOLETE: Conjunctival telangiectasia	Main name	Group of disorders	Obsolete	ORPHA:98610	Rare disorder with conjunctival involvement as a major feature
ORPHA:98614	OBSOLETE: Conjunctival lymphangiectasia	Main name	Group of disorders	Obsolete	ORPHA:98610	Rare disorder with conjunctival involvement as a major feature
ORPHA:98615	OBSOLETE: Pigmented conjunctival lesion	Main name	Group of disorders	Obsolete	ORPHA:98610	Rare disorder with conjunctival involvement as a major feature
ORPHA:98616	OBSOLETE: Conjunctival tumor	Main name	Group of disorders	Obsolete	ORPHA:101950	Rare eye tumor
ORPHA:98617	OBSOLETE: Bulbar conjunctival dermoid or conjunctival dermolipoma	Main name	Group of disorders	Obsolete	ORPHA:101950	Rare eye tumor
ORPHA:98620	OBSOLETE: Syndromic myopia	Main name	Group of disorders	Obsolete	ORPHA:98618	Rare refraction anomaly
ORPHA:98629	OBSOLETE: Rare glaucoma	Main name	Group of disorders	Obsolete	ORPHA:359	Pediatric-onset glaucoma of genetic origin
ORPHA:98632	OBSOLETE: Glaucoma associated with neural crest cell migration anomaly	Main name	Group of disorders	Obsolete	ORPHA:359	Pediatric-onset glaucoma of genetic origin
ORPHA:98633	OBSOLETE: Goniodysgenesis	Main name	Group of disorders	Obsolete	ORPHA:88632	Anterior segment developmental anomaly
ORPHA:98636	OBSOLETE: Corneoiridogoniodysgenesis	Main name	Group of disorders	Obsolete	ORPHA:88632	Anterior segment developmental anomaly
ORPHA:98637	OBSOLETE: Secondary glaucoma due to a proliferation and differentiation anomaly	Main name	Group of disorders	Obsolete	ORPHA:522580	Secondary early-onset glaucoma of genetic origin
ORPHA:98643	OBSOLETE: Systemic disease with cataract	Main name	Group of disorders	Obsolete	ORPHA:98641	Syndromic cataract
ORPHA:98645	OBSOLETE: Cerebral disease with cataract	Main name	Group of disorders	Obsolete	ORPHA:98641	Syndromic cataract
ORPHA:98647	OBSOLETE: Cardiac disease with cataract	Main name	Group of disorders	Obsolete	ORPHA:98641	Syndromic cataract
ORPHA:98657	OBSOLETE: Genetic vitreous-retinal disease	Main name	Group of disorders	Obsolete	ORPHA:519315	Rare retinal disorder
ORPHA:98662	OBSOLETE: Unclassified familial retinal dystrophy	Main name	Group of disorders	Obsolete	ORPHA:71862	Inherited retinal disorder
ORPHA:98664	OBSOLETE: Genetic macular dystrophy	Main name	Group of disorders	Obsolete	ORPHA:71862	Inherited retinal disorder
ORPHA:98665	OBSOLETE: Colobomatous and areolar dystrophy	Main name	Group of disorders	Obsolete	ORPHA:71862	Inherited retinal disorder
ORPHA:98666	OBSOLETE: Unclassified primitive or secondary maculopathy	Main name	Group of disorders	Obsolete	ORPHA:71862	Inherited retinal disorder
ORPHA:98667	OBSOLETE: Disease predisposing to age-related macular degeneration	Main name	Group of disorders	Obsolete	ORPHA:75376	Familial drusen
ORPHA:98669	OBSOLETE: Congenital vitreoretinal dysplasia	Main name	Group of disorders	Obsolete	ORPHA:519327	Syndromic vitreoretinopathy
ORPHA:98670	OBSOLETE: Vitreoretinal degeneration	Main name	Group of disorders	Obsolete	ORPHA:98668	Vitreoretinopathy
ORPHA:98675	OBSOLETE: Autosomal recessive optic atrophy	Main name	Group of disorders	Obsolete	ORPHA:98671	Hereditary optic neuropathy
ORPHA:98677	OBSOLETE: Autosomal recessive syndromic optic atrophy	Main name	Group of disorders	Obsolete	ORPHA:441434	Syndromic hereditary optic neuropathy
ORPHA:98678	OBSOLETE: X-linked recessive optic atrophy	Main name	Group of disorders	Obsolete	ORPHA:98671	Hereditary optic neuropathy
ORPHA:98689	OBSOLETE: Myopathy with eye involvement	Main name	Group of disorders	Obsolete	ORPHA:519347	Rare neuromuscular disorder with ocular motility/alignment anomaly
ORPHA:98690	OBSOLETE: Myasthenic syndrome with eye involvement	Main name	Group of disorders	Obsolete	ORPHA:98491	Neuromuscular junction disease
ORPHA:98691	OBSOLETE: Abnormal eye movements	Main name	Group of disorders	Obsolete	ORPHA:140653	Neuro-ophthalmological disease
ORPHA:98692	OBSOLETE: Nervous system anomaly with eye involvement	Main name	Group of disorders	Obsolete	ORPHA:140653	Neuro-ophthalmological disease
ORPHA:98693	OBSOLETE: Spinocerebellar ataxia with oculomotor anomaly	Main name	Group of disorders	Obsolete	ORPHA:519341	Rare brainstem or cerebellar disorder with ophthalmic involvement as a major feature
ORPHA:98694	OBSOLETE: Spinocerebellar degenerescence and spastic paraparesis with an oculomotor anomaly	Main name	Group of disorders	Obsolete	ORPHA:519341	Rare brainstem or cerebellar disorder with ophthalmic involvement as a major feature
ORPHA:98695	OBSOLETE: Mitochondrial disease with eye involvement	Main name	Group of disorders	Obsolete	ORPHA:68380	Mitochondrial disease
ORPHA:98696	OBSOLETE: Genodermatosis with ocular features	Main name	Group of disorders	Obsolete	ORPHA:68346	Rare genetic skin disease
ORPHA:98697	OBSOLETE: Genetic keratinization disorder associated with ocular features	Main name	Group of disorders	Obsolete	ORPHA:281085	Inherited ichthyosis syndromic form
ORPHA:98698	OBSOLETE: Ichthyosis associated with ocular features	Main name	Group of disorders	Obsolete	ORPHA:281085	Inherited ichthyosis syndromic form
ORPHA:98699	OBSOLETE: Syndromic ichthyosis associated with ocular features	Main name	Group of disorders	Obsolete	ORPHA:281085	Inherited ichthyosis syndromic form
ORPHA:98700	OBSOLETE: Pigmentation disorder with eye involvement	Main name	Group of disorders	Obsolete	ORPHA:79374	Pigmentation anomaly of the skin
ORPHA:98701	OBSOLETE: Phakomatosis with eye involvement	Main name	Group of disorders	Obsolete	ORPHA:79386	Rare skin tumor or hamartoma
ORPHA:98702	OBSOLETE: Connective tissue disease with eye involvement	Main name	Group of disorders	Obsolete	ORPHA:520814	Rare disorder of the visual organs
ORPHA:98703	OBSOLETE: Disease with potential neoplastic degeneration associated with ocular features	Main name	Group of disorders	Obsolete	ORPHA:101950	Rare eye tumor
ORPHA:98704	OBSOLETE: Onycho-patellar syndrome with eye involvement	Main name	Group of disorders	Obsolete	ORPHA:2614	Nail-patella syndrome
ORPHA:98708	OBSOLETE: Pigmentation disorder with eye involvement, excluding albinism	Main name	Group of disorders	Obsolete	ORPHA:79374	Pigmentation anomaly of the skin
ORPHA:98709	OBSOLETE: Ectodermal malformation syndrome associated with ocular features	Main name	Group of disorders	Obsolete	ORPHA:520814	Rare disorder of the visual organs
ORPHA:98710	OBSOLETE: Metabolic disease associated with ocular features	Main name	Group of disorders	Obsolete	ORPHA:68367	Rare inborn errors of metabolism
ORPHA:98711	OBSOLETE: Metabolic disease with corneal opacity	Main name	Group of disorders	Obsolete	ORPHA:68367	Rare inborn errors of metabolism
ORPHA:98712	OBSOLETE: Metabolic disease with cataract	Main name	Group of disorders	Obsolete	ORPHA:98644	Metabolic disease with cataract
ORPHA:98713	OBSOLETE: Metabolic disease with pigmentary retinitis	Main name	Group of disorders	Obsolete	ORPHA:68367	Rare inborn errors of metabolism
ORPHA:98714	OBSOLETE: Metabolic disease with macular cherry-red spot	Main name	Group of disorders	Obsolete	ORPHA:68367	Rare inborn errors of metabolism
ORPHA:98726	OBSOLETE: Pulmonary artery/pulmonary branch anomaly	Main name	Group of disorders	Obsolete	ORPHA:98719	Pulmonary artery or pulmonary branch anomaly
ORPHA:98730	OBSOLETE: Atrioventricular discordance	Main name	Group of disorders	Obsolete	ORPHA:1461	Criss-cross heart
ORPHA:98732	OBSOLETE: Syndrome associated with a congenital cardiopathy	Main name	Group of disorders	Obsolete	ORPHA:156532	Rare syndrome with cardiac malformations
ORPHA:98734	OBSOLETE: Cardioskeletal syndrome	Main name	Group of disorders	Obsolete	ORPHA:68341	Multiple congenital anomalies/dysmorphic syndrome
ORPHA:98736	OBSOLETE: Genetic neurological channelopathy	Main name	Group of disorders	Obsolete
ORPHA:98751	OBSOLETE: Autoimmune neurological channelopathy due to a p/q-type voltage gated calcium channel defect	Main name	Group of disorders	Obsolete	ORPHA:98750	Autoimmune neurological channelopathy
ORPHA:98752	OBSOLETE: Autoimmune neurological channelopathy due to a potassium channel defect	Main name	Group of disorders	Obsolete	ORPHA:98750	Autoimmune neurological channelopathy
ORPHA:98753	OBSOLETE: Autoimmune neurological channelopathy due to an acetylcholine receptor subunits defect	Main name	Group of disorders	Obsolete	ORPHA:98750	Autoimmune neurological channelopathy
ORPHA:98770	Spinocerebellar ataxia type 16	Main name	Disorder	Deprecated	ORPHA:98769	Spinocerebellar ataxia type 15/16
ORPHA:98788	Pitt-Rogers-Danks syndrome	Main name	Disorder	Deprecated	ORPHA:280	Wolf-Hirschhorn syndrome
ORPHA:98812	Paroxysmal hypnogenic dyskinesia	Main name	Disorder	Deprecated	ORPHA:98784	Sleep-related hypermotor epilepsy
ORPHA:98836	Bilineal acute leukemia	Main name	Disorder	Deprecated	ORPHA:530995	Mixed phenotype acute leukemia
ORPHA:98837	Acute biphenotypic leukemia	Main name	Disorder	Deprecated	ORPHA:530995	Mixed phenotype acute leukemia
ORPHA:98861	Primary ciliary dyskinesia, Kartagener type	Main name	Subtype of disorder	Deprecated	ORPHA:244	Primary ciliary dyskinesia
ORPHA:98864	Common hereditary elliptocytosis	Main name	Disorder	Deprecated	ORPHA:288	Hereditary elliptocytosis
ORPHA:98865	Homozygous hereditary elliptocytosis	Main name	Disorder	Deprecated	ORPHA:288	Hereditary elliptocytosis
ORPHA:98866	OBSOLETE: Spherocytic elliptocytosis	Main name	Disorder	Obsolete	ORPHA:288	Hereditary elliptocytosis
ORPHA:98867	Hereditary pyropoikilocytosis	Main name	Disorder	Deprecated	ORPHA:288	Hereditary elliptocytosis
ORPHA:98894	Congenital muscular dystrophy type 1D	Main name	Disorder	Deprecated	ORPHA:370953	Congenital muscular dystrophy due to dystroglycanopathy
ORPHA:98932	OBSOLETE: Shy-Drager syndrome	Main name	Subtype of disorder	Obsolete	ORPHA:102	Multiple system atrophy
ORPHA:98941	OBSOLETE: Von Hippel anomaly	Main name	Disorder	Obsolete	ORPHA:98976	Congenital glaucoma
ORPHA:98968	Central discoid corneal dystrophy	Main name	Disorder	Deprecated	ORPHA:98967	Schnyder corneal dystrophy
ORPHA:98975	Congenital hereditary endothelial dystrophy type I	Main name	Disorder	Deprecated	ORPHA:98973	Posterior polymorphous corneal dystrophy
ORPHA:98983	OBSOLETE: Congenital cataract, Volkmann type	Main name	Subtype of disorder	Obsolete	ORPHA:91492	Early onset non-syndromic cataract
ORPHA:98986	OBSOLETE: Coppock-like cataract	Main name	Subtype of disorder	Obsolete	ORPHA:98984	Pulverulent cataract
ORPHA:98987	OBSOLETE: Cataract, Hutterite type	Main name	Subtype of disorder	Obsolete	ORPHA:91492	Early onset non-syndromic cataract
ORPHA:99012	OBSOLETE: Autosomal recessive optic atrophy, OPA6 type	Main name	Subtype of disorder	Obsolete	ORPHA:98676	Autosomal recessive isolated optic atrophy
ORPHA:99022	OBSOLETE: Niemann-Pick disease type E	Main name	Disorder	Obsolete	ORPHA:77293	Chronic visceral acid sphingomyelinase deficiency
ORPHA:99044	Double outlet right ventricle with subaortic ventricular septal defect	Main name	Subtype of disorder	Deprecated	ORPHA:423693	Double outlet right ventricle with subaortic or doubly committed ventricular septal defect
ORPHA:99047	Double outlet right ventricle with doubly committed ventricular septal defect	Main name	Subtype of disorder	Deprecated	ORPHA:423693	Double outlet right ventricle with subaortic or doubly committed ventricular septal defect
ORPHA:99066	OBSOLETE: Complete atrioventricular canal-left heart obstruction syndrome	Main name	Subtype of disorder	Obsolete	ORPHA:1329	Complete atrioventricular septal defect
ORPHA:99069	OBSOLETE: Univentricular heart with single atrio-ventricular valve	Main name	Subtype of disorder	Obsolete	ORPHA:1464	Univentricular heart
ORPHA:99085	OBSOLETE: Coronary artery intramyocardial course	Main name	Disorder	Obsolete	ORPHA:541478	Anomalous aortic origin of coronary artery
ORPHA:99086	OBSOLETE: Aortopulmonary coronary arterial course	Main name	Disorder	Obsolete	ORPHA:541478	Anomalous aortic origin of coronary artery
ORPHA:99088	OBSOLETE: Intramural coronary arterial course	Main name	Disorder	Obsolete	ORPHA:541478	Anomalous aortic origin of coronary artery
ORPHA:99096	OBSOLETE: Multiple ventricular septal defects	Main name	Disorder	Obsolete	ORPHA:474347	Rare congenital anomaly of ventricular septum
ORPHA:99097	OBSOLETE: Single ventricular septal defect	Main name	Disorder	Obsolete	ORPHA:474347	Rare congenital anomaly of ventricular septum
ORPHA:99134	OBSOLETE: Intermediate stomatocytosis syndrome	Main name	Disorder	Obsolete	ORPHA:98365	Hereditary stomatocytosis
ORPHA:99142	Microcephaly-cutis verticis gyrata-lymphedema syndrome	Main name	Disorder	Deprecated	ORPHA:193	Cohen syndrome
ORPHA:99143	OBSOLETE: Mandibulofacial dysostosis-lymphedema syndrome	Main name	Disorder	Obsolete	ORPHA:364526	Primary bone dysplasia
ORPHA:99146	OBSOLETE: Platelet function disease associated with renal insufficiency	Main name	Disorder	Obsolete	ORPHA:248326	Rare hemorrhagic disorder due to a platelet anomaly
ORPHA:99645	Dappled diaphyseal dysplasia	Main name	Disorder	Deprecated	ORPHA:1426	Greenberg dysplasia
ORPHA:99647	Cheirospondyloenchondromatosis	Main name	Disorder	Deprecated	ORPHA:99646	Metaphyseal chondromatosis with D-2-hydroxyglutaric aciduria
ORPHA:99648	OBSOLETE: Non-progressive congenital heart block	Main name	Disorder	Obsolete	ORPHA:101934	Genetic cardiac rhythm disease
ORPHA:99649	OBSOLETE: Generalized epilepsy and praxis-induced seizures	Main name	Disorder	Obsolete	ORPHA:166424	Thinking seizures
ORPHA:99650	OBSOLETE: Non-pore-loop channelopathy involved in several types of epilepsy	Main name	Group of disorders	Obsolete
ORPHA:99651	OBSOLETE: Non-pore-loop channelopathy involved in other renal tubular disorder	Main name	Group of disorders	Obsolete
ORPHA:99654	OBSOLETE: Fibrocalculous pancreatopathy	Main name	Disorder	Obsolete	ORPHA:103918	Tropical pancreatitis
ORPHA:99662	OBSOLETE: Posterior fossa tumors	Main name	Disorder	Obsolete	ORPHA:251558	Rare tumor of neuroepithelial tissue
ORPHA:99663	OBSOLETE: Vestibular torticollis	Main name	Disorder	Obsolete	ORPHA:420492	Adult-onset cervical dystonia, DYT23 type
ORPHA:99664	OBSOLETE: Trochlear nerve palsy	Main name	Disorder	Obsolete	ORPHA:98686	Congenital trochlear nerve palsy
ORPHA:99666	OBSOLETE: Atlantoaxial subluxation	Main name	Disorder	Obsolete	ORPHA:294951	Congenital joint dislocations
ORPHA:99694	Alveolar synechia-ankyloblepharon-ectodermal dysplasia syndrome	Main name	Disorder	Deprecated	ORPHA:1071	Ankyloblepharon-ectodermal defects-cleft lip/palate syndrome
ORPHA:99706	OBSOLETE: Progeria-associated arthropathy	Main name	Disorder	Obsolete	ORPHA:300766	Laminopathy with premature aging
ORPHA:99715	MASS syndrome	Main name	Subtype of disorder	Deprecated	ORPHA:284963	Marfan syndrome type 1
ORPHA:99722	OBSOLETE: Sporadic achalasia	Main name	Subtype of disorder	Obsolete	ORPHA:930	Idiopathic achalasia
ORPHA:99723	OBSOLETE: Familial esophageal achalasia	Main name	Subtype of disorder	Obsolete	ORPHA:930	Idiopathic achalasia
ORPHA:99763	OBSOLETE: Familial hyperreninemic hypoaldosteronism type 1	Main name	Subtype of disorder	Obsolete	ORPHA:427	Familial hypoaldosteronism
ORPHA:99764	OBSOLETE: Familial hyperreninemic hypoaldosteronism type 2	Main name	Subtype of disorder	Obsolete	ORPHA:427	Familial hypoaldosteronism
ORPHA:99777	Achalasia-alacrimia syndrome	Main name	Disorder	Deprecated	ORPHA:869	Triple A syndrome
ORPHA:99781	OBSOLETE: Familial articular chondrocalcinosis type 1	Main name	Subtype of disorder	Obsolete	ORPHA:1416	Familial calcium pyrophosphate deposition
ORPHA:99782	OBSOLETE: Familial articular chondrocalcinosis type 2	Main name	Subtype of disorder	Obsolete	ORPHA:1416	Familial calcium pyrophosphate deposition
ORPHA:99817	Non-polyposis Turcot syndrome	Main name	Subtype of disorder	Deprecated	ORPHA:144	Lynch syndrome
ORPHA:99818	Turcot syndrome with polyposis	Main name	Subtype of disorder	Deprecated	ORPHA:733	Familial adenomatous polyposis
ORPHA:99831	OBSOLETE: Common variable immunodeficiency due to an intrinsic T cell defect	Main name	Subtype of disorder	Obsolete	ORPHA:696851	Common variable immunodeficiency and related disorders
ORPHA:99859	OBSOLETE: Posttraumatic syringomyelia	Main name	Subtype of disorder	Obsolete	ORPHA:99857	Secondary syringomyelia
ORPHA:99864	OBSOLETE: Classic seminoma	Main name	Subtype of disorder	Obsolete	ORPHA:842	Testicular seminomatous germ cell tumor
ORPHA:99866	OBSOLETE: Metastatic spermatocytic seminoma	Main name	Subtype of disorder	Obsolete	ORPHA:99865	Spermatocytic seminoma
ORPHA:99870	OBSOLETE: Letterer-Siwe disease	Main name	Subtype of disorder	Obsolete	ORPHA:389	Langerhans cell histiocytosis
ORPHA:99871	OBSOLETE: Eosinophilic granuloma	Main name	Subtype of disorder	Obsolete	ORPHA:389	Langerhans cell histiocytosis
ORPHA:99872	OBSOLETE: Hashimoto-Pritzker syndrome	Main name	Subtype of disorder	Obsolete	ORPHA:389	Langerhans cell histiocytosis
ORPHA:99873	OBSOLETE: Hand-Schüller-Christian disease	Main name	Subtype of disorder	Obsolete	ORPHA:389	Langerhans cell histiocytosis
ORPHA:99874	OBSOLETE: Adult pulmonary Langerhans cell histiocytosis	Main name	Subtype of disorder	Obsolete	ORPHA:389	Langerhans cell histiocytosis
ORPHA:99875	OBSOLETE: Ehlers-Danlos syndrome type 7A	Main name	Subtype of disorder	Obsolete	ORPHA:1899	Arthrochalasia Ehlers-Danlos syndrome
ORPHA:99876	OBSOLETE: Ehlers-Danlos syndrome type 7B	Main name	Subtype of disorder	Obsolete	ORPHA:1899	Arthrochalasia Ehlers-Danlos syndrome
ORPHA:99877	OBSOLETE: Familial parathyroid adenoma	Main name	Disorder	Obsolete	ORPHA:99879	Familial isolated hyperparathyroidism
ORPHA:99878	OBSOLETE: Primary parathyroid hyperplasia	Main name	Disorder	Obsolete	ORPHA:99879	Familial isolated hyperparathyroidism
ORPHA:99893	OBSOLETE: ACTH-independent Cushing syndrome	Main name	Group of disorders	Obsolete	ORPHA:647758	Adrenal Cushing syndrome
ORPHA:99900	Long chain acyl-CoA dehydrogenase deficiency	Main name	Disorder	Deprecated	ORPHA:26793	Very long chain acyl-CoA dehydrogenase deficiency
ORPHA:99906	OBSOLETE: Farmer's lung disease	Main name	Disorder	Obsolete	ORPHA:31740	Hypersensitivity pneumonitis
ORPHA:99907	OBSOLETE: House allergic alveolitis	Main name	Disorder	Obsolete	ORPHA:31740	Hypersensitivity pneumonitis
ORPHA:99908	OBSOLETE: Pigeon-breeder lung disease	Main name	Disorder	Obsolete	ORPHA:31740	Hypersensitivity pneumonitis
ORPHA:99909	OBSOLETE: Occupational allergic alveolitis	Main name	Group of disorders	Obsolete	ORPHA:31740	Hypersensitivity pneumonitis
ORPHA:99941	Autosomal dominant Charcot-Marie-Tooth disease type 2G	Main name	Disorder	Deprecated	ORPHA:300319	Autosomal dominant Charcot-Marie-Tooth disease type 2P
ORPHA:99972	OBSOLETE: Immunoglobulin A1 deficiency	Main name	Disorder	Obsolete	ORPHA:101977	Immunodeficiency predominantly affecting antibody production
ORPHA:99973	OBSOLETE: Immunoglobulin A2 deficiency	Main name	Disorder	Obsolete	ORPHA:101977	Immunodeficiency predominantly affecting antibody production
ORPHA:99974	OBSOLETE: TACI-related selective deficiency of IgA	Main name	Subtype of disorder	Obsolete	ORPHA:101977	Immunodeficiency predominantly affecting antibody production
ORPHA:99985	OBSOLETE: Familial restrictive cardiomyopathy type 1	Main name	Subtype of disorder	Obsolete	ORPHA:75249	Familial isolated restrictive cardiomyopathy
ORPHA:99986	OBSOLETE: Familial restrictive cardiomyopathy type 2	Main name	Subtype of disorder	Obsolete	ORPHA:75249	Familial isolated restrictive cardiomyopathy
ORPHA:99987	OBSOLETE: Anophthalmia-esophageal-genital syndrome syndrome	Main name	Subtype of disorder	Obsolete	ORPHA:77298	Anophthalmia/microphthalmia-esophageal atresia syndrome
ORPHA:100039	Familial pseudohyperkalemia type 1	Main name	Subtype of disorder	Deprecated	ORPHA:3202	Dehydrated hereditary stomatocytosis
ORPHA:100040	OBSOLETE: Familial pseudohyperkalemia type 2	Main name	Subtype of disorder	Obsolete	ORPHA:90044	Familial pseudohyperkalemia
ORPHA:100041	OBSOLETE: Familial pseudohyperkalemia, Cardiff type	Main name	Subtype of disorder	Obsolete	ORPHA:90044	Familial pseudohyperkalemia
ORPHA:100072	OBSOLETE: True vascular thoracic outlet syndrome	Main name	Disorder	Obsolete	ORPHA:97330	Thoracic outlet syndrome
ORPHA:100932	OBSOLETE: Nuclear oculomotor paralysis	Main name	Group of disorders	Obsolete	ORPHA:519349	Rare ophthalmic disorder with cranial nerve involvement
ORPHA:100990	OBSOLETE: Autosomal dominant spastic paraplegia type 9	Main name	Disorder	Obsolete	ORPHA:100979	Autosomal dominant complex spastic paraplegia
ORPHA:101022	Mediterranean macrothrombocytopenia	Main name	Disorder	Deprecated	ORPHA:2882	Sitosterolemia
ORPHA:101033	OBSOLETE: Peters anomaly-cataract syndrome	Main name	Subtype of disorder	Obsolete	ORPHA:708	Peters anomaly
ORPHA:101036	OBSOLETE: Zlotogura-Martinez syndrome	Main name	Disorder	Obsolete	ORPHA:3253	Cleft lip/palate-ectodermal dysplasia syndrome
ORPHA:101042	OBSOLETE: Taussig-Bing syndrome	Main name	Subtype of disorder	Obsolete	ORPHA:99045	Double outlet right ventricle with subpulmonary ventricular septal defect
ORPHA:101052	OBSOLETE: Microlissencephaly type B	Main name	Disorder	Obsolete	ORPHA:1083	Microlissencephaly
ORPHA:101096	OBSOLETE: Aregenerative anemia	Main name	Disorder	Obsolete	ORPHA:52688	Myelodysplastic syndrome
ORPHA:101106	OBSOLETE: Non-secreting chemodectoma	Main name	Subtype of disorder	Obsolete	ORPHA:94080	Non-functioning paraganglioma
ORPHA:101107	Spinocerebellar ataxia type 22	Main name	Disorder	Deprecated	ORPHA:98772	Spinocerebellar ataxia type 19/22
ORPHA:101151	Dystonia 14	Main name	Disorder	Deprecated	ORPHA:98808	Autosomal dominant dopa-responsive dystonia
ORPHA:101335	OBSOLETE: Indian tick typhus	Main name	Subtype of disorder	Obsolete	ORPHA:83313	Boutonneuse fever
ORPHA:101336	OBSOLETE: Kenya tick typhus	Main name	Subtype of disorder	Obsolete	ORPHA:83313	Boutonneuse fever
ORPHA:101337	OBSOLETE: Marseilles fever	Main name	Subtype of disorder	Obsolete	ORPHA:83313	Boutonneuse fever
ORPHA:101338	OBSOLETE: Mediterranean spotted fever	Main name	Subtype of disorder	Obsolete	ORPHA:83313	Boutonneuse fever
ORPHA:101356	OBSOLETE: Lissencephaly-demyelinating axonal neuropathy syndrome	Main name	Disorder	Obsolete	ORPHA:108991	Syndrome with a central nervous system malformation as a major feature
ORPHA:101949	OBSOLETE: Rare acquired eye disease	Main name	Group of disorders	Obsolete	ORPHA:97966	Rare ophthalmic disorder
ORPHA:101978	OBSOLETE: Disease with severe reduction in all serum immunoglobulin isotypes with profoundly decreased or absent B cells	Main name	Group of disorders	Obsolete	ORPHA:101977	Immunodeficiency predominantly affecting antibody production
ORPHA:101980	OBSOLETE: Disease with isotype or light chain deficiencies with normal numbers of B cells	Main name	Group of disorders	Obsolete	ORPHA:331232	Immunodeficiency with isotype or light chain deficiencies with normal number of B-cells
ORPHA:101982	OBSOLETE: Disease with severe reduction in serum IgA and IgG with normal/elevated IgM and normal numbers of B cells	Main name	Group of disorders	Obsolete	ORPHA:331240	Immunodeficiency with severe reduction in serum IgG and IgA with normal/elevated IgM and normal number of B-cells
ORPHA:102025	OBSOLETE: Nuclear cell envelopathy	Main name	Group of disorders	Obsolete
ORPHA:102069	OBSOLETE: Hepatic amyloidosis with intrahepatic cholestasis	Main name	Disorder	Obsolete	ORPHA:314709	Primary localized amyloidosis
ORPHA:102284	OBSOLETE: Multiple congenital anomalies/dysmorphic syndrome-variable intellectual disability syndrome	Main name	Group of disorders	Obsolete	ORPHA:102283	Multiple congenital anomalies/dysmorphic syndrome-intellectual disability
ORPHA:102373	OBSOLETE: Primary glomerular disease	Main name	Group of disorders	Obsolete	ORPHA:93548	Glomerular disease
ORPHA:103912	OBSOLETE: Epithelio-exfoliative colitis-deafness syndrome	Main name	Disorder	Obsolete	ORPHA:104012	Rare inflammatory bowel disease
ORPHA:103915	OBSOLETE: Immunoproliferative small intestinal disease	Main name	Disorder	Obsolete	ORPHA:100025	Alpha-heavy chain disease
ORPHA:103916	OBSOLETE: Autoimmune enteropathy type 2	Main name	Disorder	Obsolete	ORPHA:522043	Syndromic autoimmune enteropathy
ORPHA:103917	OBSOLETE: Autoimmune enteropathy type 3	Main name	Disorder	Obsolete	ORPHA:522043	Syndromic autoimmune enteropathy
ORPHA:108985	OBSOLETE: Non-syndromic developmental defect of the eye	Main name	Group of disorders	Obsolete	ORPHA:519272	Structural developmental eye defect
ORPHA:108987	OBSOLETE: Syndromic developmental defect of the eye	Main name	Group of disorders	Obsolete	ORPHA:519272	Structural developmental eye defect
ORPHA:137586	OBSOLETE: Herpes simplex virus keratitis	Main name	Group of disorders	Obsolete	ORPHA:519278	Infective keratitis
ORPHA:137653	Microcephaly-digital anomalies-intellectual disability syndrome	Main name	Disorder	Deprecated	ORPHA:313795	Jawad syndrome
ORPHA:137658	Microcephaly-intellectual disability-phalangeal and neurological anomalies syndrome	Main name	Disorder	Deprecated	ORPHA:3255	Filippi syndrome
ORPHA:137862	Martínez-Frías syndrome	Main name	Disorder	Deprecated	ORPHA:293864	Hypoplastic pancreas-intestinal atresia-hypoplastic gallbladder syndrome
ORPHA:137871	OBSOLETE: Laminopathy type Decaudain-Vigouroux	Main name	Disorder	Obsolete	ORPHA:2348	Familial partial lipodystrophy, Dunnigan type
ORPHA:137902	OBSOLETE: Isolated optic nerve hypoplasia/aplasia	Main name	Disorder	Obsolete	ORPHA:637061	Isolated optic nerve hypoplasia
ORPHA:137911	Autism-facial port-wine stain syndrome	Main name	Disorder	Deprecated	ORPHA:3205	Sturge-Weber syndrome
ORPHA:137923	OBSOLETE: Cervicofacial lymphatic malformation	Main name	Disorder	Obsolete	ORPHA:2415	Rare lymphatic malformation
ORPHA:138063	OBSOLETE: Syndrome associated with Pierre Robin syndrome	Main name	Group of disorders	Obsolete	ORPHA:138044	Rare disease with Pierre Robin syndrome
ORPHA:138066	OBSOLETE: Pierre Robin syndrome associated with miscellaneous anomalies	Main name	Group of disorders	Obsolete	ORPHA:138044	Rare disease with Pierre Robin syndrome
ORPHA:138069	OBSOLETE: Sucking/swallowing disorder not related with Pierre Robin syndrome	Main name	Group of disorders	Obsolete
ORPHA:138072	OBSOLETE: Sucking/swallowing disorder associated with an identified syndrome	Main name	Group of disorders	Obsolete
ORPHA:138076	OBSOLETE: Sucking/swallowing disorder associated to a chromosomal anomaly	Main name	Group of disorders	Obsolete
ORPHA:138080	OBSOLETE: Syndromic sucking/swallowing disorder with unidentifyed syndrome	Main name	Group of disorders	Obsolete
ORPHA:138084	OBSOLETE: Sucking/swallowing disorder associated to cervicofacial or esophageal malformation	Main name	Group of disorders	Obsolete
ORPHA:138095	OBSOLETE: Sucking/swallowing disorder associated with neurologic anomalies	Main name	Group of disorders	Obsolete
ORPHA:138101	OBSOLETE: Sucking/swallowing disorder associated with suprabulbar anomalies	Main name	Group of disorders	Obsolete
ORPHA:138104	OBSOLETE: Sucking/swallowing disorder associated with basal ganglia anomalies	Main name	Group of disorders	Obsolete
ORPHA:138109	OBSOLETE: Sucking/swallowing disorder associated with posterior fossa anomalies	Main name	Group of disorders	Obsolete
ORPHA:138112	OBSOLETE: Sucking/swallowing disorder associated with cerebellar anomalies	Main name	Group of disorders	Obsolete
ORPHA:138115	OBSOLETE: Sucking/swallowing disorder associated with a neuromuscular disease	Main name	Group of disorders	Obsolete
ORPHA:138118	OBSOLETE: Acquired alimentary behavior disorder of infancy	Main name	Group of disorders	Obsolete
ORPHA:138221	OBSOLETE: Rare sucking/swallowing disorder	Main name	Group of disorders	Obsolete
ORPHA:139006	OBSOLETE: Sequence or association	Main name	Group of disorders	Obsolete	ORPHA:93890	Rare developmental defect during embryogenesis
ORPHA:139015	OBSOLETE: Chondrodysplastic malformation syndrome	Main name	Group of disorders	Obsolete	ORPHA:139012	Rare bone development disorder
ORPHA:139018	OBSOLETE: Non-chondrodysplastic malformation syndrome affecting bones	Main name	Group of disorders	Obsolete	ORPHA:139012	Rare bone development disorder
ORPHA:139373	OBSOLETE: Recessive hereditary methemoglobinemia type 1	Main name	Subtype of disorder	Obsolete	ORPHA:621	Hereditary methemoglobinemia
ORPHA:139380	OBSOLETE: Recessive hereditary methemoglobinemia type 2	Main name	Subtype of disorder	Obsolete	ORPHA:621	Hereditary methemoglobinemia
ORPHA:139420	OBSOLETE: Secondary acute transverse myelitis	Main name	Subtype of disorder	Obsolete	ORPHA:139417	Acute transverse myelitis
ORPHA:139477	Al-Gazali-Dattani syndrome	Main name	Disorder	Deprecated	ORPHA:324737	SRD5A3-CDG
ORPHA:139491	OBSOLETE: Hemochromatosis type 4	Main name	Disorder	Obsolete	ORPHA:647834	SLC40A1-related hemochromatosis
ORPHA:140428	OBSOLETE: Hereditary iron overload with neurologic manifestation	Main name	Group of disorders	Obsolete
ORPHA:140432	OBSOLETE: Hereditary iron overload with anemia	Main name	Group of disorders	Obsolete
ORPHA:140450	OBSOLETE: Hereditary motor and sensory neuropathy	Main name	Group of disorders	Obsolete	ORPHA:166	Charcot-Marie-Tooth disease/Hereditary motor and sensory neuropathy
ORPHA:140462	OBSOLETE: X-linked recessive hereditary axonal motor and sensory neuropathy	Main name	Group of disorders	Obsolete	ORPHA:64747	X-linked Charcot-Marie-Tooth disease
ORPHA:140500	OBSOLETE: Neurological channelopathy	Main name	Group of disorders	Obsolete
ORPHA:140503	OBSOLETE: Channelopathy	Main name	Group of disorders	Obsolete
ORPHA:141136	Otomandibular syndrome	Main name	Disorder	Deprecated	ORPHA:141132	Oculo-auriculo-vertebral spectrum
ORPHA:141327	OBSOLETE: Orofaciodigital syndrome type 12	Main name	Disorder	Obsolete	ORPHA:140997	Orofaciodigital syndrome
ORPHA:141330	OBSOLETE: Orofaciodigital syndrome type 13	Main name	Disorder	Obsolete	ORPHA:140997	Orofaciodigital syndrome
ORPHA:156071	OBSOLETE: Keratoconus	Main name	Group of disorders	Obsolete	ORPHA:98623	Syndromic keratoconus
ORPHA:156156	Lipoatrophy with diabetes, leukomelanodermic papules, liver steatosis, and hypertrophic cardiomyopathy	Main name	Disorder	Deprecated	ORPHA:79474	Atypical Werner syndrome
ORPHA:156723	Piepkorn dysplasia	Main name	Disorder	Deprecated	ORPHA:1263	Boomerang dysplasia
ORPHA:157788	Hypospadias-hypertelorism-coloboma and deafness syndrome	Main name	Disorder	Deprecated	ORPHA:1299	Branchioskeletogenital syndrome
ORPHA:157855	HARP syndrome	Main name	Subtype of disorder	Deprecated	ORPHA:216866	Classic pantothenate kinase-associated neurodegeneration
ORPHA:158029	OBSOLETE: Sea-blue histiocytosis	Main name	Disorder	Obsolete	ORPHA:157987	Non-Langerhans cell histiocytosis
ORPHA:158661	OBSOLETE: Suprabasal epidermolysis bullosa simplex	Main name	Group of disorders	Obsolete	ORPHA:304	Epidermolysis bullosa simplex
ORPHA:158665	OBSOLETE: Basal epidermolysis bullosa simplex	Main name	Group of disorders	Obsolete	ORPHA:304	Epidermolysis bullosa simplex
ORPHA:158793	OBSOLETE: Lymphoadenopathic mastocytosis with eosinophilia	Main name	Subtype of disorder	Obsolete	ORPHA:98850	Aggressive systemic mastocytosis
ORPHA:158796	OBSOLETE: Classic mast cell leukemia	Main name	Disorder	Obsolete	ORPHA:98851	Mast cell leukemia
ORPHA:158799	OBSOLETE: Aleukemic mast cell leukemia	Main name	Disorder	Obsolete	ORPHA:98851	Mast cell leukemia
ORPHA:162521	OBSOLETE: Congenital nasal pyriform aperture stenosis with holoprosencephaly	Main name	Disorder	Obsolete	ORPHA:280200	Microform holoprosencephaly
ORPHA:163528	OBSOLETE: Acute cutaneous lupus erythematosus	Main name	Group of disorders	Obsolete	ORPHA:535	Rare cutaneous lupus erythematosus
ORPHA:163673	Spondyloepiphyseal dysplasia, Byers type	Main name	Disorder	Deprecated	ORPHA:93284	Spondyloepiphyseal dysplasia tarda
ORPHA:163678	OBSOLETE: Unclassified spondylometaphyseal dysplasia	Main name	Disorder	Obsolete	ORPHA:254	Spondylometaphyseal dysplasia
ORPHA:163892	OBSOLETE: Limbic encephalitis	Main name	Group of disorders	Obsolete	ORPHA:622014	Autoimmune encephalitis
ORPHA:163895	OBSOLETE: Paraneoplastic limbic encephalitis	Main name	Group of disorders	Obsolete	ORPHA:622014	Autoimmune encephalitis
ORPHA:163898	OBSOLETE: Classic paraneoplastic limbic encephalitis	Main name	Disorder	Obsolete	ORPHA:622014	Autoimmune encephalitis
ORPHA:163903	OBSOLETE: Limbic encephalitis associated with antibodies to cell membrane antigens	Main name	Group of disorders	Obsolete	ORPHA:622014	Autoimmune encephalitis
ORPHA:163908	OBSOLETE: Limbic encephalitis with LGI1 antibodies	Main name	Disorder	Obsolete	ORPHA:622014	Autoimmune encephalitis
ORPHA:163914	OBSOLETE: Limbic encephalitis with nCMAgs antibodies	Main name	Disorder	Obsolete	ORPHA:622014	Autoimmune encephalitis
ORPHA:163918	OBSOLETE: Non-paraneoplastic limbic encephalitis	Main name	Group of disorders	Obsolete	ORPHA:622014	Autoimmune encephalitis
ORPHA:163924	OBSOLETE: Non-herpetic acute limbic encephalitis	Main name	Disorder	Obsolete	ORPHA:622014	Autoimmune encephalitis
ORPHA:163953	X-linked intellectual disability, Raymond type	Main name	Disorder	Deprecated	ORPHA:776	Lujan-Fryns syndrome
ORPHA:163982	X-linked intellectual disability-spastic quadriparesis syndrome	Main name	Disorder	Deprecated	ORPHA:59	Allan-Herndon-Dudley syndrome
ORPHA:163988	OBSOLETE: Developmental delay-deafness syndrome, Hildebrand type	Main name	Disorder	Obsolete	ORPHA:1435	Xq21 microdeletion syndrome
ORPHA:165805	Familial mesial temporal lobe epilepsy with febrile seizures	Main name	Disorder	Deprecated	ORPHA:36387	Genetic epilepsy with febrile seizure plus
ORPHA:165961	OBSOLETE: Subcutaneous myiasis	Main name	Group of disorders	Obsolete	ORPHA:99983	Cutaneous myiasis
ORPHA:165994	Pituitary resistance to thyroid hormone	Main name	Disorder	Deprecated	ORPHA:566243	Resistance to thyroid hormone due to a mutation in thyroid hormone receptor beta
ORPHA:166011	Multiple epiphyseal dysplasia, Beighton type	Main name	Disorder	Deprecated	ORPHA:828	Stickler syndrome
ORPHA:166068	Pontocerebellar hypoplasia type 5	Main name	Disorder	Deprecated	ORPHA:166063	Pontocerebellar hypoplasia type 4
ORPHA:166295	Benign non-familial infantile seizures	Main name	Group of disorders	Deprecated	ORPHA:306	Self-limited infantile epilepsy
ORPHA:166299	Benign partial epilepsy of infancy with complex partial seizures	Main name	Disorder	Deprecated	ORPHA:306	Self-limited infantile epilepsy
ORPHA:166302	Benign partial epilepsy with secondarily generalized seizures in infancy	Main name	Disorder	Deprecated	ORPHA:306	Self-limited infantile epilepsy
ORPHA:166305	OBSOLETE: Benign infantile seizures associated with mild gastroenteritis	Main name	Disorder	Obsolete	ORPHA:693802	Neonatal-infantile onset epilepsy syndrome
ORPHA:166457	OBSOLETE: Other forms of non-paraneoplastic limbic encephalitis	Main name	Group of disorders	Obsolete	ORPHA:97275	Encephalitis
ORPHA:168448	Spondyloepimetaphyseal dysplasia, Bieganski type	Main name	Disorder	Deprecated	ORPHA:83629	Leukoencephalopathy-spondyloepimetaphyseal dysplasia syndrome
ORPHA:168486	OBSOLETE: Congenital neuronal ceroid lipofuscinosis	Main name	Disorder	Obsolete	ORPHA:216	Neuronal ceroid lipofuscinosis
ORPHA:168491	OBSOLETE: Late infantile neuronal ceroid lipofuscinosis	Main name	Disorder	Obsolete	ORPHA:216	Neuronal ceroid lipofuscinosis
ORPHA:168609	Mitochondrial non-syndromic sensorineural deafness with susceptibility to aminoglycoside exposure	Main name	Subtype of disorder	Deprecated	ORPHA:90641	Rare mitochondrial non-syndromic sensorineural deafness
ORPHA:168972	Kahrizi syndrome	Main name	Disorder	Deprecated	ORPHA:324737	SRD5A3-CDG
ORPHA:169446	OBSOLETE: Autosomal recessive hyper-IgE syndrome	Main name	Group of disorders	Obsolete	ORPHA:641368	Autosomal recessive hyper-IgE syndrome due to ZNF341 deficiency
ORPHA:171201	OBSOLETE: High isolated anorectal malformation	Main name	Disorder	Obsolete	ORPHA:557	Non-syndromic anorectal malformation
ORPHA:171208	OBSOLETE: Intermediate isolated anorectal malformation	Main name	Disorder	Obsolete	ORPHA:557	Non-syndromic anorectal malformation
ORPHA:171215	OBSOLETE: Low isolated anorectal malformation	Main name	Disorder	Obsolete	ORPHA:557	Non-syndromic anorectal malformation
ORPHA:171714	Amish infantile epilepsy syndrome	Main name	Disorder	Deprecated	ORPHA:370933	GM3 synthase deficiency
ORPHA:171836	Amelogenesis imperfecta-gingival hyperplasia syndrome	Main name	Disorder	Deprecated	ORPHA:1031	Enamel-renal syndrome
ORPHA:171860	OBSOLETE: Intellectual disability-cataracts-kyphosis syndrome	Main name	Disorder	Obsolete	ORPHA:324737	SRD5A3-CDG
ORPHA:172973	OBSOLETE: Congenital myopathy with protein accumulation	Main name	Group of disorders	Obsolete	ORPHA:97245	Congenital myopathy
ORPHA:172979	OBSOLETE: Congenital myopathy with central nuclei	Main name	Group of disorders	Obsolete	ORPHA:97245	Congenital myopathy
ORPHA:172982	OBSOLETE: Congenital myopathy with fiber size variation	Main name	Group of disorders	Obsolete	ORPHA:97245	Congenital myopathy
ORPHA:172985	OBSOLETE: Congenital myopathy with vacuoles	Main name	Group of disorders	Obsolete	ORPHA:97245	Congenital myopathy
ORPHA:178330	OBSOLETE: Heinz body anemia	Main name	Disorder	Obsolete	ORPHA:98363	Rare hemolytic anemia
ORPHA:178503	Dursun syndrome	Main name	Disorder	Deprecated	ORPHA:331176	Severe congenital neutropenia due to G6PC3 deficiency
ORPHA:181425	OBSOLETE: Rare major hypertriglyceridemia	Main name	Group of disorders	Obsolete	ORPHA:181422	Rare hyperlipidemia
ORPHA:182073	OBSOLETE: Syndromic neurometabolic disease with non-X-linked intellectual disability	Main name	Group of disorders	Obsolete	ORPHA:102369	Rare syndromic intellectual disability
ORPHA:182076	OBSOLETE: Syndromic neurometabolic disease with X-linked intellectual disability	Main name	Group of disorders	Obsolete	ORPHA:102369	Rare syndromic intellectual disability
ORPHA:182214	OBSOLETE: Rare inflammatory eye disease	Main name	Group of disorders	Obsolete	ORPHA:97966	Rare ophthalmic disorder
ORPHA:183598	OBSOLETE: Rare genetic palpebral, lacrimal system and conjunctival disease	Main name	Group of disorders	Obsolete	ORPHA:522524	Rare genetic disorder of the ocular adnexa
ORPHA:183601	OBSOLETE: Rare genetic refraction anomaly	Main name	Group of disorders	Obsolete	ORPHA:98618	Rare refraction anomaly
ORPHA:183604	OBSOLETE: Rare genetic glaucoma	Main name	Group of disorders	Obsolete	ORPHA:359	Pediatric-onset glaucoma of genetic origin
ORPHA:183672	OBSOLETE: Common variable immunodeficiency due to TNFR deficiency	Main name	Subtype of disorder	Obsolete	ORPHA:696851	Common variable immunodeficiency and related disorders
ORPHA:183713	OBSOLETE: Bacterial susceptibility due to TLR signaling pathway deficiency	Main name	Disorder	Obsolete	ORPHA:70592	Transient predisposition to invasive pyogenic bacterial infection
ORPHA:183716	OBSOLETE: Other complex syndrome of primary immunodeficiency	Main name	Group of disorders	Obsolete	ORPHA:101997	Primary immunodeficiency
ORPHA:189424	OBSOLETE: ACTH-independent Cushing syndrome due to bilateral adrenocortical hyperplasia	Main name	Group of disorders	Obsolete	ORPHA:647758	Adrenal Cushing syndrome
ORPHA:189439	OBSOLETE: Primary pigmented nodular adrenocortical disease	Main name	Disorder	Obsolete	ORPHA:647772	Isolated primary pigmented nodular adrenocortical disease
ORPHA:206473	OBSOLETE: Borderline epithelial tumor of ovary	Main name	Disorder	Obsolete	ORPHA:398934	Malignant epithelial tumor of ovary
ORPHA:206606	OBSOLETE: Other muscle weakness and/or chronic muscle pain	Main name	Group of disorders	Obsolete	ORPHA:207085	Qualitative or quantitative defects of dystrophin
ORPHA:206610	OBSOLETE: Chronic muscular fatigue and/or chronic muscle pain	Main name	Group of disorders	Obsolete
ORPHA:206616	OBSOLETE: Acquired metabolic neuropathy	Main name	Disorder	Obsolete	ORPHA:182086	Acquired peripheral neuropathy
ORPHA:206619	OBSOLETE: Toxic or/and iatrogenic neuropathy	Main name	Disorder	Obsolete	ORPHA:182086	Acquired peripheral neuropathy
ORPHA:206659	OBSOLETE: Non-dystrophic myopathy with collagen 6 anomaly	Main name	Group of disorders	Obsolete	ORPHA:207090	Qualitative or quantitative defects of collagen 6
ORPHA:206713	OBSOLETE: Distal spinal muscular atrophy	Main name	Group of disorders	Obsolete	ORPHA:53739	Distal hereditary motor neuropathy
ORPHA:206979	OBSOLETE: Granulomatous myositis	Main name	Group of disorders	Obsolete	ORPHA:98482	Idiopathic inflammatory myopathy
ORPHA:206985	OBSOLETE: Drug and/or toxic myopathy	Main name	Group of disorders	Obsolete	ORPHA:206638	Acquired skeletal muscle disease
ORPHA:207003	OBSOLETE: Endocrine myopathy	Main name	Group of disorders	Obsolete	ORPHA:206638	Acquired skeletal muscle disease
ORPHA:207006	OBSOLETE: Acquired amyloid myopathy	Main name	Group of disorders	Obsolete	ORPHA:206638	Acquired skeletal muscle disease
ORPHA:207009	OBSOLETE: Acquired rod-body myopathy	Main name	Group of disorders	Obsolete	ORPHA:206638	Acquired skeletal muscle disease
ORPHA:207031	OBSOLETE: Rare disease with corpus callosum agenesis associated with peripheral neuropathy	Main name	Group of disorders	Obsolete	ORPHA:1496	Corpus callosum agenesis-neuronopathy syndrome
ORPHA:208600	OBSOLETE: Papillary fibroelastoma of the heart	Main name	Disorder	Obsolete	ORPHA:168194	Rare cardiac tumor
ORPHA:208981	OBSOLETE: Polyradiculoneuropathy associated with IgG/IgA/IgM monoclonal gammopathy without known antibodies	Main name	Disorder	Obsolete	ORPHA:209010	Peripheral neuropathy associated with monoclonal gammopathy
ORPHA:208994	OBSOLETE: Other ganglionopathy related to autoimmune diseases	Main name	Group of disorders	Obsolete	ORPHA:208989	Non-paraneoplastic sensory ganglionopathy
ORPHA:209886	OBSOLETE: Familial juvenile hyperuricemic nephropathy type 1	Main name	Disorder	Obsolete	ORPHA:88950	UMOD-related autosomal dominant tubulointerstitial kidney disease
ORPHA:210566	Myoclonic dystonia 15	Main name	Disorder	Deprecated	ORPHA:36899	Myoclonus-dystonia syndrome
ORPHA:210592	OBSOLETE: Giant infantile hemangioma	Main name	Disorder	Obsolete	ORPHA:458775	Congenital hemangioma
[truncated: 364 more rows]
