# Supplementary material for: Data Augmentation and Synthetic Data Generation in Rare Disease Research: A Scoping Review
Source: Med Sci (Basel). 2025 Nov 6;13(4):260. doi: 10.3390/medsci13040260 (PMC12641889; doi:10.3390/medsci13040260)
Supplement: Supplementary file 1 [file medsci-13-00260-s001.zip › TableS2.xlsx]

## Sheet: Sheet1
DOI	Authors	Title	Journal	Publication Year	Study Focus	Rare Disease	Data Type	data size (before)	data size (after)	method
10.1016/j.ymeth.2024.04.017	Afroz S; Islam N; Habib MA; Reza MS; Alam MA	Multi-omics data integration and drug screening of AML cancer using Generative Adversarial Network	Methods	2024	Diagnosis	Acute Myeloid Leukemia (AML)	Multi-Omics Data	173 patient samples		Generative Adversarial Networks (GANs)
10.1371/journal.pone.0321761	Ahmad W; Shahzad AR; Amin MA; Bangyal WH; Alahmadi TJ; Khan SH	Machine learning driven dashboard for chronic myeloid leukemia prediction using protein sequences	PloS one	2025	Diagnosis	Acute Promyelocytic Leukemia (APL)	Laboratory Data	2248 protein sequences	Numerical duplication and transformation of protein sequence features (AAC, Pse-AAC, DPC).	-Numerical duplication -Synthetic generation of feature vectors
10.1186/s13023-024-03254-2	Al-Dhamari I; Abu Attieh H; Prasser F	Synthetic datasets for open software development in rare disease research	Orphanet Journal of Rare Diseases	2024	Differential Diagnosis	Sickle Cell Disease (SCD), Cystic Fibrosis (CF), Duchenne Muscular Dystrophy (DMD)	Clinical Data		-SCD: 100402 patients -CF: 32092 patients -DMD: 55218 patients	SynthMD tool
10.1038/s41746-025-01749-1	Alsentzer E; Li MM; Kobren SN; Noori A; Kohane IS; Žitnik M	Few shot learning for phenotype-driven diagnosis of patients with rare genetic diseases	npj Digital Medicine	2025	Diagnosis	Rare genetic diseases	Omics Data	-Dataset UDN: 465 patients -Dataset MyGene2: 146 patients -Dataset DDD: 1431 patients	42624 synthetic patients	Frameworks & tools
10.1007/s11517-020-02282-x	Anwar S; Alam A	A convolutional neural network-based learning approach to acute lymphoblastic leukaemia detection with automated feature extraction	Medical & Biological Engineering & Computing	2020	Diagnosis	Acute Lymphoblastic Leukemia (ALL)	Imaging Data	-193 ALL images -189 controls images	-360 ALL images -376 controls images	Geometric and photometric transformations
10.1098/rsta.2024.0218	Applebaum V; Baker E; Kim T; Stimpson G; Challenor P; Wedgwood KCA; ;erson M; Bamsey I; Baranello G; Manzur A; Muntoni F; Tsaneva-Atanasova K	Fully personalized modelling of Duchenne Muscular Dystrophy ambulation	Philosophical Transactions of the Royal Society A: Mathematical, Physical and Engineering Sciences	2025	Prognosis	Duchenne Muscular Dystrophy (DMD)	Clinical Data	1018 patients	29400 synthetic patients	Hierarchical Bayesian Dynamic Linear Models (Random Walk/Gaussian Process) using Markov Chain Monte Carlo
10.1186/s12884-024-06821-4	Araújo DC; de Macedo AA; Veloso AA; Alpoim PN; Gomes KB; Carvalho MDG; Dusse LMS	Complete blood count as a biomarker for preeclampsia with severe features diagnosis: a machine learning approach	BMC Pregnancy and Childbirth	2024	Diagnosis	Preeclampsia (sPE)	Clinical Data	-65 sPE patients -67 controls	-2309 sPE patients -1243 controls	-Data Augmentation and Smoothing (DAS) method -Synthetic Minority Oversampling Technique (SMOTE) -Oversample using Adaptive Synthetic (ADASYN)
10.1016/j.ibneur.2023.12.002	Asadi F; Angsuwatanakul T; O'Reilly JA	Evaluating synthetic neuroimaging data augmentation for automatic brain tumour segmentation with a deep fully-convolutional network	IBRO Neuroscience Reports	2024	Diagnosis	Glioblastoma	Imaging Data	-Training set: 2751 images -Validation set: 590 images -Test set: 588 images	Up to 17000 images	-StyleGAN2 -Geometric transformations
10.3390/s22155520	Atteia G; Alhussan AA; Samee NA	BO-ALLCNN: Bayesian-Based Optimized CNN for Acute Lymphoblastic Leukemia Detection in Microscopic Blood Smear Images	Sensors	2022	Diagnosis	Acute Lymphoblastic Leukemia (ALL)	Imaging Data	-179 ALL patients -189 controls	-1074 ALL patients -2208 controls	Geometric transformations
10.2463/mrms.mp.2025-0064	Bae JS; Lee HH; Kim H; Song IC; Lee JY; Han JK	Deep Learning-aided (1)H-MR Spectroscopy for Differentiating between Patients with and without Hepatocellular Carcinoma	Magnetic Resonance in Medical Sciences	2025	Differential Diagnosis	Hepatocellular Carcinoma (HCC)	Omics Data	-Training set: 10 non-HCC patients, 10 HCC patients -Test set: 10 non-HCC patients, 7 HCC patients		Spectral simulation–based data augmentation
10.1016/j.heliyon.2023.e19444	Baldo F; Piovesan A; Rakvin M; Ramacieri G; Locatelli C; Lanfranchi S; Onnivello S; Pulina F; Caracausi M; Antonaros F; Lombardi M; Pelleri MC	Machine learning based analysis for intellectual disability in Down syndrome	Heliyon	2023	Diagnosis	Down Syndrome	Clinical Data	106 patients	5565 patients	Pairwise ratio-based augmentation
10.1259/dmfr.20210002	Bispo MS; Pierre Júnior MLGQ; Apolinário AL Jr; Dos Santos JN; Junior BC; Neves FS; Crusoé-Rebello I	Computer tomographic differential diagnosis of ameloblastoma and odontogenic keratocyst: classification using a convolutional neural network	Dentomaxillofacial Radiology	2021	Differential Diagnosis	Ameloblastoma (AB), Odontogenic Keratocyst (OK)	Imaging Data	350 images	2500 images	Geometric transformations
10.1148/ryai.230514	Brugnara G; Jayachandran Preetha C; Deike K; Haase R; Pinetz T; Foltyn-Dumitru M; Mahmutoglu MA; Wildemann B; Diem R; Wick W; Radbruch A; Bendszus M; Meredig H; Rastogi A; Vollmuth P	Addressing the Generalizability of AI in Radiology Using a Novel Data Augmentation Framework with Synthetic Patient Image Data: Proof-of-Concept and External Validation for Classification Tasks in Multiple Sclerosis	Radiology: Artificial intelligence	2024	Diagnosis	Multiple Sclerosis (MS)	Imaging Data	803 MS patients	3675 synthetic patients	cGANs
10.3390/cancers15225459	Cai Z; Wong LM; Wong YH; Lee HL; Li KY; So TY	Dual-Level Augmentation Radiomics Analysis for Multisequence MRI Meningioma Grading	Cancers	2023	Diagnosis	Meningioma	Imaging Data	320 images	918 synthetic images	-Noise injection -Geometric and photometric transformations -SMOTE
10.2967/jnumed.123.265872	Carlier T; Frécon G; Mateus D; Rizkallah M; Kraeber-Bodéré F; Kanoun S; Blanc-Dur; P; Itti E; Le Gouill S; Casasnovas RO; Bodet-Milin C; Bailly C	Prognostic Value of (18)F-FDG PET Radiomics Features at Baseline in PET-Guided Consolidation Strategy in Diffuse Large B-Cell Lymphoma: A Machine-Learning Analysis from the GAINED Study	Journal of Nuclear Medicine	2024	Prognosis	Diffuse Large B-cell Lymphoma (DLBCL)	Clinical Data	1106 patients		-SMOTE -Adaptive Synthetic Sampling (ADASYN)
10.1038/s41598-023-46152-6	Chakrabarti S; Rao US	Lightweight neural network for smart diagnosis of cholangiocarcinoma using histopathological images	Scientific Reports	2023	Diagnosis	Cholangiocarcinoma (CCA)	Imaging Data	-49 full CCA images -689 partial CCA images -142 controls	-5000 full CCA images -5000 partial CCA images -5000 controls	Geometric and photometric transformations
10.1016/j.xops.2022.100126	Coyner AS; Chen JS; Chang K; Singh P; Ostmo S; Chan RVP; Chiang MF; Kalpathy-Cramer J; Campbell JP	Retinopathy of Prematurity (ROP)	Ophthalmology Science	2022	Diagnosis	Retinopathy of Prematurity (ROP)	Imaging Data	-Training set: 3477 scans -Validation set: 1167 scans -Test set: 1098 scans -Expert test set: 100 scans		PGANs
10.1038/s41467-025-59478-8	Dai F; Yao S; Wang M; Zhu Y; Qiu X; Sun P; Qiu C; Yin J; Shen G; Sun J	Improving AI models for rare thyroid cancer subtype by text guided diffusion models	Nature Communications	2025	Diagnosis	Papillary Thyroid Carcinoma (PTC), Follicular Thyroid Carcinoma (FTC), Medullary Thyroid Carcinoma (MTC), Anaplastic Thyroid Carcinoma (ATC)	Imaging Data	-13552 PTC images -4102 FTC images -997 MTC images -274 ATC images -21920 controls	-30000 PTC images -30000 FTC images -30000 MTC images -30000 ATC images -30000 controls	Frameworks & tools
10.1016/j.compbiomed.2020.104029	de Souza LA Jr; Passos LA; Mendel R; Ebigbo A; Probst A; Messmann H; Palm C; Papa JP	Assisting Barrett's esophagus identification using endoscopic data augmentation based on Generative Adversarial Networks	Computers in Biology and Medicine	2020	Differential Diagnosis	Adenocarcinoma (AD)	Imaging Data	-92 Barrett’s esophagus images -34 AD images	6000 images	-GANs -Geometric transformations
10.1109/ECCE64574.2025.11013803	Debnath J; Pranta ASUK; Bin Mohiuddin A; Hossain A; Sakib A; Shanto MM; Forhad S; Al-Sakib A; Haque R; Rahman S	Rare and Common Types of Retinal Disease Recognition Using Ensemble Deep Learning	2025 International Conference on Electrical, Computer and Communication Engineering (ECCE)	2025	Differential Diagnosis	Macular Hole (MHL), Retinitis Pigmentosa (RP), Optic Disc Cupping (ODC)	Imaging Data	-1500 common diseases images -450 rare diseases images		-Geometric and Photometric transformations -Noise injection -Mixup augmentation
10.1016/j.compbiomed.2023.106928	Dianat B; La Torraca P; Manfredi A; Cassone G; Vacchi C; Sebastiani M; Pancaldi F	Classification of pulmonary sounds through deep learning for the diagnosis of interstitial lung diseases secondary to connective tissue diseases	Computers in Biology and Medicine	2023	Diagnosis	Interstitial Lung Disease in Connective Tissue Diseases (CTD-ILD)	Audio Data	98 CTD-ILD patients		Google Brain’s SpecAugment augmentation method
10.1186/s12880-020-00511-1	Diller GP; Vahle J; Radke R; Vidal MLB; Fischer AJ; Bauer UMM; Sarikouch S; Berger F; Beerbaum P; Baumgartner H; Orwat S	Utility of deep learning networks for the generation of artificial cardiac magnetic resonance images in congenital heart disease	BMC Medical Imaging	2020	Diagnosis	Tetralogy of Fallot	Imaging Data	-6400 images -7015 images	100000 synthetic images	-PG-GANs -Geometric and photometric transformations
10.1109/RAEEUCCI57140.2023.10133978	Dubey S; Cyril CPD	Detection of Pemphigus using Machine Learning	2023 International Conference on Recent Advances in Electrical, Electronics, Ubiquitous Communication, and Computational Intelligence (RAEEUCCI)	2023	Diagnosis	Pemphigus Vulgaris (PV)	Imaging Data	-171 PV patients -91 controls		Keras ImageDataGenerator
10.1007/s00383-023-05590-z	Duci M; Magoni A; Santoro L; Dei Tos AP; Gamba P; Uccheddu F; Fascetti-Leon F	Enhancing diagnosis of Hirschsprung's disease using deep learning from histological sections of post pull-through specimens: preliminary results	Pediatric Surgery International	2023	Diagnosis	Hirschsprung Disease	Imaging Data	108 images	19600 images	Geometric and photometric transformations
10.1038/s41746-024-01076-x	Eckardt JN; Hahn W; Röllig C; Stasik S; Platzbecker U; Müller-Tidow C; Serve H; Baldus CD; Schliemann C; Schäfer-Eckart K; Hanoun M; Kaufmann M; Burchert A; Thiede C; Schetelig J; Sedlmayr M; Bornhäuser M; Wolfien M; Middeke JM	Mimicking clinical trials with synthetic acute myeloid leukemia patients using generative artificial intelligence	npj Digital Medicine	2024	Treatment	Acute Myeloid Leukemia (AML)	Clinical Data	1606 AML patients	Two synthetic cohorts of 1606 patients each	-CTAB-GAN -Normalizing Flow (NFlow).
10.1038/s41746-025-01563-9	Eckardt JN; Srivastava I; Wang Z; Winter S; Schmittmann T; Riechert S; Gediga MEH; Sulaiman AS; Schneider MMK; Schulze F; Thiede C; Sockel K; Kroschinsky F; Röllig C; Bornhäuser M; Wendt K; Middeke JM	Synthetic bone marrow images augment real samples in developing acute myeloid leukemia microscopy classification models	npj Digital Medicine	2025	Differential Diagnosis	Acute Myeloid Leukemia (AML), Acute Promyelocytic Leukemia (APL)	Imaging Data	-1251 AML patients -51 APL patients -236 controls		StyleGAN2-ada
10.1002/jemt.24425	Elrefaie RM; Mohamed MA; Marzouk EA; Ata MM	A robust classification of acute lymphocytic leukemia-based microscopic images with supervised Hilbert-Huang transform	Microscopy Research & Technique	2024	Differential Diagnosis	Acute Lymphoblastic Leukemia (ALL)	Imaging Data	-ALL-IDB1: 108 images (59 controls, 49 ALL) -ALL-IDB2: 1100 images (546 controls, 554 ALL)		Geometric and photometric transformations
10.1016/j.jtos.2025.07.012	Erukulla R; Esmaili K; Rahdar A; Aminizade M; Cheraqpour K; Tabatabaei SA; Bibak-Bej;i Z; Mohammadi SF; Yousefi S; Soleimani M	Deep learning-based classification of fungal and Acanthamoeba keratitis using confocal microscopy	The Ocular Surface	2025	Differential Diagnosis	Fungal keratitis (FK), Acanthamoeba Keratitis (AK)	Imaging Data	-Dataset 1: 1975 images (1137 FK, 457 AK, 381 NSK) -Dataset 2: 2045 images (Candida 1027, Aspergillus 772, Fusarium 246)		Geometric transformations
10.3389/fonc.2020.00279	Feng Z; Zhang L; Qi Z; Shen Q; Hu Z; Chen F	Identifying BAP1 Mutations in Clear-Cell Renal Cell Carcinoma by CT Radiomics: Preliminary Findings	Frontiers in Oncology	2020	Diagnosis	Clear-cell Renal Carcinoma (ccRC)	Imaging Data	-90 controls images -31 ccRC images	-90 controls images -90 ccRC images	SMOTE
10.3389/fncom.2024.1357607	Fernández-Ruiz R; Núñez-Vidal E; Hidalgo-Delaguía I; Garayzábal-Heinze E; Álvarez-Marquina A; Martínez-Olalla R; Palacios-Alonso D	Identification of Smith-Magenis syndrome cases through an experimental evaluation of machine learning methods	Frontiers in Computational Neuroscience	2024	Diagnosis	Smith–Magenis Syndrome (SMS)	Audio Data	2685 cepstral peak prominence values (12 SMS patients, 12 controls)		-Windowing method -SMOTE
10.1002/mp.14897	Gao Y; Ghodrati V; Kalbasi A; Fu J; Ruan D; Cao M; Wang C; Eilber FC; Bernthal N; Bukata S; Dry SM; Nelson SD; Kamrava M; Lewis J; Low DA; Steinberg M; Hu P; Yang Y	Prediction of soft tissue sarcoma response to radiotherapy using longitudinal diffusion MRI and a deep neural network with generative adversarial network-based data augmentation	Medical Physics	2021	Treatment	Soft Tissue Sarcoma	Imaging Data	30 patients (3–20 slices per patient)	45000 synthetic slices	ACGANs
10.1109/EMBC40787.2023.10340016	Gartland C; Curran E; Healy J; Lynham RS; Nowlan NC; Green C; Redmond SJ	Automatic Segmentation of the Paediatric Femoral Head	2023 45th Annual International Conference of the IEEE Engineering in Medicine & Biology Society (EMBC)	2023	Diagnosis	Dysplasia of the Hip	Imaging Data	720 images	4847 images	Geometric and photometric transformations
10.3389/fimmu.2022.900332	Geng L; Qu W; Liang J; Kong W; Xu X; Pan W; Liu L; Wu M; Ding F; Hu H; Ding X; Wei H; Zou Y; Qian X; Wang M; Wu J; Tao J; Tan J; Da Z; Zhang M; Li J; Zhang H; Feng X; Chen J; Sun L	Development and Verify of Survival Analysis Models for Chinese Patients With Systemic Lupus Erythematosus	Frontiers in Immunology	2022	Prognosis	Systemic Lupus Erythematosus (SLE)	Clinical Data	1,096 follow-up cases (916 survival, 180 deaths)	1,074 pseudo-labeled more cases	Pseudo-label learning Selective under-sampling
10.1109/EMBC46164.2021.9630413	Gu D; Guo D; Yuan C; Wei J; Wang Z; Zheng H; Tian J	Multi-scale patches convolutional neural network predicting the histological grade of hepatocellular carcinoma	Annual International Conference of the IEEE Engineering in Medicine ; Biology Society. IEEE Engineering in Medicine ; Biology Society. Annual International Conference	2021	Prognosis	Hepatocellular Carcinoma (HCC)	Imaging Data	-Training set: 273 patients -Validation set: 91 patients -Test set: 91 patients	6000 augmented images	Multi-scale patch extraction
10.1007/s00259-025-07091-8	Haberl D; Ning J; Kluge K; Kumpf K; Yu J; Jiang Z; Constantino C; Monaci A; Starace M; Haug AR; Calabretta R; Camoni L; Bertagna F; Mascherbauer K; Hofer F; Albano D; Sciagra R; Oliveira F; Costa D; Nitsche C; Hacker M; Spielvogel CP	Generative artificial intelligence enables the generation of bone scintigraphy images and improves generalization of deep learning models in data-constrained environments	European Journal of Nuclear Medicine and Molecular Imaging	2025	Prognosis	Cardiac Amyloidosis (ATTR-CA)	Imaging Data	181 images	up to 18100	-StyleGAN2 -Geometric and photometric transformations
10.3233/SHTI240692	Hahn W; Ahmadi N; Hoffmann K; Eckardt JN; Sedlmayr M; Wolfien M	Synthetic Data Generation in Hematology - Paving the Way for OMOP and FHIR Integration	Digital Health and Informatics Innovations for Sustainable Health Care Systems	2024	Prognosis	Acute Myeloid Leukemia (AML)	Clinical Data	1606 AML patients	1606 synthetic AML patients	-CTAB-GAN+ -Normalizing Flow (NFlow)
10.1007/s00330-019-06082-2	He Y; Guo J; Ding X; van Ooijen PMA; Zhang Y; Chen A; Oudkerk M; Xie X	Convolutional neural network to predict the local recurrence of giant cell tumor of bone after curettage based on pre-surgery magnetic resonance images	European Radiology	2019	Prognosis	Giant Cell Tumor of Bone (GCTB)	Imaging Data	56 GCTB patients	216900 images	Geometric transformations
10.1109/TBME.2019.2953681	Hilal M; Berthin C; Martin L; Azami H; Humeau-Heurtier A	Bidimensional Multiscale Fuzzy Entropy and Its Application to Pseudoxanthoma Elasticum	IEEE Transactions on Biomedical Engineering	2020	Diagnosis	Pseudoxanthoma Elasticum (PXE)	Imaging Data	30 images		-Noise injection -Two-Dimensional MIX2D(p) -Artificial Periodic and Synthesized Texture
10.3390/cancers15030951	Hosseini SA; Hosseini E; Hajianfar G; Shiri I; Servaes S; Rosa-Neto P; Godoy L; Nasrallah MP; O'Rourke DM; Mohan S; Chawla S	MRI-Based Radiomics Combined with Deep Learning for Distinguishing IDH-Mutant WHO Grade 4 Astrocytomas from IDH-Wild-Type Glioblastomas	Cancers	2023	Diagnosis	IDH-Mutant Astrocytoma	Imaging Data	57 patients	200 patients	CTGANs
10.3390/diagnostics14070690	Hoyos K; Hoyos W	Supporting Malaria Diagnosis Using Deep Learning and Data Augmentation	Diagnostics	2024	Diagnosis	Malaria	Imaging Data	333 images	1332 images	Geometric and photometric transformations
10.1109/JBHI.2024.3500094	Hu Y; Chen Y; Xing X; Zhang J; Yerzhanuly BM; Matkerim B; Xia Y	Hyperbolic Geometry-Driven Robustness Enhancement for Rare Skin Disease Diagnosis	IEEE Journal of Biomedical and Health Informatics	2025	Diagnosis	Rare skin diseases	Imaging Data	-SD-198 dataset: 6584 images, 198 classes -ISIC 2019 dataset: 25331 images, 8 categories		Geometric transformations
10.3390/bioengineering12070742	Huang H; Hung C; Lin CHR; Shie Y; Yu C; Huang T	A Multi-Stage Framework for Kawasaki Disease Prediction Using Clustering-Based Undersampling and Synthetic Data Augmentation: Cross-Institutional Validation with Dual-Center Clinical Data in Taiwan	Bioengineering	2025	Diagnosis	Kawasaki Disease (KD)	Clinical Data	-Training Set: 913 KD patients, 58,799 controls (1:64) -Test Set: 229 KD patients, 14,700 controls (1:64) -External Validation Set: 62 KD patients, 1520 controls (1:24)	Training set balanced to 1:24	-CTGANs -Kernel Density Estimation (KDE) -GANBLR
10.1371/journal.pone.0314995	Hung CS; Lin CR; Liu JS; Chen SH; Hung TC; Tsai CM	Enhancing generalization in a Kawasaki Disease prediction model using data augmentation: Cross-validation of patients from two major hospitals in Taiwan	PLoS ONE	2024	Diagnosis	Kawasaki Disease (KD)	Clinical Data	-Training set: 1230 KD patients, 78170 controls -Validation set: 62 KD patients, 1520 controls	-Training set: 79400 KD patients, 79400 controls -Validation set: 1520 KD patients, 1520 controls	CTGANs
10.3390/diagnostics15162040	Jammal F; Dahab M; Bayahya AY	Neuro-Bridge-X: A Neuro-Symbolic Vision Transformer with Meta-XAI for Interpretable Leukemia Diagnosis from Peripheral Blood Smears	Diagnostics	2025	Diagnosis	Acute Lymphoblastic Leukemia (ALL)	Imaging Data	-ALL dataset: 3256 images (benign = 504, early= 985, pre=963, pro=804). -C-NMC dataset: 15135 images (benign = 3389, malignant= 7272)	-ALL dataset: 3940 images (benign = 985, early= 985, pre=985, pro=985). -C-NMC dataset: 14544 images (benign = 7272, malignant= 7272)	-Keras ImageDataGenerator -Geometric and photometric transformations
10.3233/SHTI251203	Jang W; Lee J; Kim Y; Lee J; Kim JJ; Choi JY	Slice-Wise Augmentation for Multi-Task Learning to Predict Neuropsychological Outcomes After Traumatic Brain Injury	Studies in Health Technology and Informatics	2025	Prognosis	Traumatic Brain Injury (TBI)	Imaging Data	35 patients	560 augmented images	single-scale patch extraction
10.1002/cpt.3203	Janssen A; Smalbil L; Bennis FC; Cnossen MH; Mathôt RAA	A Generative and Causal Pharmacokinetic Model for Factor VIII in Hemophilia A: A Machine Learning Framework for Continuous Model Refinement	Clinical Pharmacology & Therapeutics	2024	Treatment	Hemophilia A	Clinical Data	-Training set: 103 patients -Validation set: 40 patients	1606 synthetic patients	-ML-PK (DCM + deep ensemble) -Generative probabilistic model (based on DAGs)
10.1038/s41598-024-78393-4	Jia J; Hernández-Girón I; Schouffoer AA; de Vries-Bouwstra JK; Ninaber MK; Korving JC; Staring M; Kroft LJM; Stoel BC	Explainable fully automated CT scoring of interstitial lung disease for patients suspected of systemic sclerosis by cascaded regression neural networks and its comparison with experts	Scientific Reports	2024	Diagnosis	Systemic Sclerosis (SSc)	Imaging Data	900 images	3600 images	-Geometric and Photometric transformations -Synthetic data generation by inserting ground-glass (GG) and reticulation (RET) patterns
10.1109/CSCI62032.2023.00298	Kadi H; Sourget T; Kawczynski M; Bendjama S; Grollemund B; Bloch-Zupan A	Segmentation, and Numbering in Oral Rare Diseases: Focus on Data Augmentation and Inpainting Techniques	2023 International Conference on Computational Science and Computational Intelligence (CSCI)	2023	Diagnosis	Rare odontological diseases	Imaging Data	-Training set: 72 images -Validation set: 48 images -Test set: 36 images	-Training set: 432 images -Validation set: 288 images	-Geometric transformations -Generative inpainting
10.3390/diagnostics10121064	Kasani PH; Park SW; Jang JW	An Aggregated-Based Deep Learning Method for Leukemic B-lymphoblast Classification	Diagnostics	2020	Diagnosis	Acute Lymphoblastic Leukemia (ALL)	Imaging Data	-7272 ALL images -3389 control images	40000 images	Geometric and photometric transformations
10.1038/s41598-022-18535-8	Kim B; Lee C; Lee J; Tae K	Initial experience of a deep learning application for the differentiation of Kikuchi-Fujimoto’s disease from tuberculous lymphadenitis on neck CECT	Scientific Reports	2022	Differential Diagnosis	Kikuchi-Fujimoto’s disease (KD)	Imaging Data	-Training test: 4414 KD slices, 1034 cervical tuberculous lymphadenitis (CTL) slices -Validation set: 631 KD slices, 148 CTL slices -Test set:1261 KD slices, 295 CTL slices		-Cut&Remain -Geometric transformations
10.1002/psp4.13246	Kim J; Morales JF; Kang S; Klose M; Willcocks RJ; Daniels MJ; Belfiore-Oshan R; Walter G; Rooney WD; Venborne K	A model-informed clinical trial simulation tool with a graphical user interface for Duchenne muscular dystrophy	CPT: Pharmacometrics and Systems Pharmacology	2024	Treatment	Duchenne Muscular Dystrophy (DMD)	Clinical Data	118 DMD patients	1118 DMD patients	-synthpop method -GANs
10.1007/s10384-025-01163-w	Kominami T; Ueno S; Ota J; Inooka T; Oda M; Mori K; Nishiguchi KM	Classification of fundus autofluorescence images based on macular function in retinitis pigmentosa using convolutional neural networks	Japanese Journal of Ophthalmology	2025	Prognosis	Retinitis Pigmentosa (RP)	Imaging Data	-324 FAF images -357 CF images	-5184 FAF images -5712 CF images	Geometric transformations
10.3389/fcell.2025.1549811	Li J; Niu Y; Du J; Wu J; Guo W; Wang Y; Wang J; Mu J	HTRecNet: a deep learning study for efficient and accurate diagnosis of hepatocellular carcinoma and cholangiocarcinoma	Frontiers in Cell and Developmental Biology	2025	Diagnosis	Hepatocellular Carcinoma (HCC), Cholangiocarcinoma (CCA)	Imaging Data	-Training set: 1536 controls, 3380 HCC, 180 CCA -Test set: 100 controls, 224 HCC, 12 CCA		Geometric and photometric transformations
10.1109/EMBC.2019.8856297	Lindner L; Narnhofer D; Weber M; Gsaxner C; Kolodziej M; Egger J	Using Synthetic Training Data for Deep Learning-Based GBM Segmentation	2019 41st Annual International Conference of the IEEE Engineering in Medicine and Biology Society (EMBC)	2019	Diagnosis	Glioblastoma	Imaging Data	280 controls images	72800 synthetic images	-Semi-automatic tumor generation algorithm (MeVisLab) -Geometric and Photometric transformations -Noise injection
10.1007/s00330-022-08927-9	Liu B; Zeng Q; Huang J; Zhang J; Zheng Z; Liao Y; Deng K; Zhou W; Xu Y	IVIM using convolutional neural networks predicts microvascular invasion in HCC	European Radiology	2022	Prognosis	Hepatocellular Carcinoma (HCC)	Imaging Data	Training set: 74 patients (28 MVI+, 46 MVI–) Validation set: 40 patients (15 MVI+, 25 MVI–) Microvascular invasion (MVI)		Frameworks & tools
10.1109/TMI.2022.3223683	Liu R; Wang T; Li H; Zhang P; Li J; Yang X; Shen D; Sheng B	TMM-Nets: Transferred Multi- to Mono-Modal Generation for Lupus Retinopathy Diagnosis	IEEE Transactions on Medical Imaging	2023	Diagnosis	Lupus Retinopathy (LR-SLE)	Imaging Data	-DeepDRiD dataset: 2000 images -Private UWF dataset: 256 images		Cycle-GANs
10.1016/j.xops.2022.100240	Liu TYA; Chen H; Gomez C; Correa ZM; Unberath M	Direct Gene Expression Profile Prediction for Uveal Melanoma from Digital Cytopathology Images via Deep Learning and Salient Image Region Identification	Ophthalmology Science	2023	Diagnosis	Uveal Melanoma (UM)	Imaging Data	-Training set: 65 images -Test set: 24 images	-Training set: 265 images -Test set: 24 images	Frameworks & tools
10.3390/diagnostics12010016	Liu Y; Chen P; Zhang J; Liu N; Liu Y	Weakly Supervised Ternary Stream Data Augmentation Fine-Grained Classification Network for Identifying Acute Lymphoblastic Leukemia	Diagnostics	2021	Diagnosis	Acute Lymphoblastic Leukemia (ALL)	Imaging Data	-C-NMC dataset: 10,661 images -PD dataset: 2333 total images	-C-NMC dataset: 31983 images -PD dataset: 6999 images	Geometric transformations
10.1007/s11548-021-02309-0	Liu Z; Liu J; Zhou Z; Zhang Q; Wu H; Zhai G; Han J	Differential diagnosis of ameloblastoma and odontogenic keratocyst by machine learning of panoramic radiographs	International Journal of Computer Assisted Radiology and Surgery	2021	Differential Diagnosis	Ameloblastoma (AB), Odontogenic Keratocyst (OK)	Imaging Data	-209 AB patients -211 OK patients		Geometric transformations
10.3389/fnins.2020.00853	Ma D; Lu D; Popuri K; Wang L; Beg MF	Differential Diagnosis of Frontotemporal Dementia, Alzheimer's Disease, and Normal Aging Using a Multi-Scale Multi-Type Feature Generative Adversarial Deep Neural Network on Structural Magnetic Resonance Images	Frontiers in Neuroscience	2020	Differential Diagnosis	Frontotemporal Dementia (FDT)	Imaging Data	-1063 controls -459 Alzheimer's disease patients -434 FTD patients		GANs
10.3389/frai.2025.1620252	Makem M; Tamas L; Bușoniu L	A reliable approach for identifying acute lymphoblastic leukemia in microscopic imaging	Frontiers in Artificial Intelligence	2025	Diagnosis	Acute Lymphoblastic Leukemia (ALL)	Imaging Data	-7272 ALL images -3389 controls images		-Noise injection -Geometric and photometric transformations
10.1007/s00330-020-07293-8	Martini K; Baessler B; Bogowicz M; Blüthgen C; Mannil M; Tanadini-Lang S; Schniering J; Maurer B; Frauenfelder T	Applicability of radiomics in interstitial lung disease associated with systemic sclerosis: proof of concept	European Radiology	2021	Prognosis	Systemic sclerosis (SSc)	Imaging Data	-54 patients with systemic sclerosis ; pulmonary function stage 1 (GAP1) -6 patients with systemic sclerosis ; pulmonary function stage 2 (GAP2)	54 GAP1 54 GAP2	Majority Weighted Minority Oversampling Technique (MWMOTE)
10.1007/s11548-024-03309-6	Mendez M; Castillo F; Probyn L; Kras S; Tyrrell PN	Leveraging domain knowledge for synthetic ultrasound image generation: a novel approach to rare disease AI detection	International Journal of Computer Assisted Radiology and Surgery	2025	Diagnosis	Hemophilia	Imaging Data	-Base dataset: 11676 images -Target dataset: 360 images	-Base dataset: 10000 images -Target dataset: 10000 images	-StyleGAN2-ada -FUNIT (context generator)
10.1371/journal.pone.0313734	Mmileng OP; Whata A; Olusanya M; Mhlongo S	Application of ConvNeXt with transfer learning and data augmentation for malaria parasite detection in resource-limited settings using microscopic images	PLoS ONE	2025	Diagnosis	Malaria	Imaging Data	-13779 malaria patients -13779 controls	-303138 malaria patients -303138 controls	-Geometric and photometric transformations -Noise injection
10.1016/j.compbiomed.2022.105916	Moreno-Barea FJ; Franco L; Elizondo D; Grootveld M	Application of data augmentation techniques towards metabolomics	Computers in Biology and Medicine	2022	Prognosis	Niemann-Pick Disease Type C1 (NPC1)	Omics Data	60 urine samples		-Noise injection -SMOTE -CGANs
10.1007/978-3-031-08757-8_8	Moreno-Barea FJ; Franco L; Elizondo D; Grootveld M	Data Augmentation Techniques to Improve Metabolomic Analysis in Niemann-Pick Type C Disease	Computational Science – ICCS 2022	2022	Diagnosis	Niemann-Pick Disease Type C1 (NPC1)	Omics Data	36 samples	600 samples	-Noise injection -SMOTE -GANs
10.1002/deo2.344	Nakamura H; Fukuda M; Matsuda A; Makino N; Kimura H; Ohtaki Y; Nawa Y; Oyama S; Suzuki Y; Kobayashi T; Ishizawa T; Kakizaki Y; Ueno Y	Differentiating localized autoimmune pancreatitis and pancreatic ductal adenocarcinoma using endoscopic ultrasound images with deep learning	DEN open	2024	Differential Diagnosis	Autoimmune Pancreatitis (AIP)	Imaging Data	-8751 AIP images -20584 pancreatic ductal adenocarcinoma images		temporal augmentation
10.1007/s11548-024-03107-0	Nowak F; Yung KW; Sivaraj J; De Coppi P; Stoyanov D; Loukogeorgakis S; Mazomenos EB	An investigation into augmentation and preprocessing for optimising X-ray classification in limited datasets: a case study on necrotising enterocolitis	International Journal of Computer Assisted Radiology and Surgery	2024	Diagnosis	Necrotizing Enterocolitis (NEC)	Imaging Data	-713 NEC images -377 controls images		Geometric and photometric transformations
10.3390/app14219747	Nunez-Vidal E; Fernández-Ruiz R; Álvarez-Marquina A; Hidalgo-delaGuía I; Garayzábal-Heinze E; Hristov-Kalamov N; Dominguez-Mateos F; Conde C; Martínez-Olalla R	Noninvasive Deep Learning Analysis for Smith–Magenis Syndrome Classification	Applied Sciences	2024	Diagnosis	Smith–Magenis Syndrome (SMS)	Audio Data	-93 SMS samples -1452 control samples	-996 SMS samples -1106 control samples	-SMOTE -Random oversampling (ROS)
10.1016/j.cca.2020.10.039	Ouyang N; Wang W; Ma L; Wang Y; Chen Q; Yang S; Xie J; Su S; Cheng Y; Cheng Q; Zheng L; Yuan Y	Diagnosing acute promyelocytic leukemia by using convolutional neural network	Clinica Chimica Acta	2021	Diagnosis	Acute Promyelocytic Leukemia (APL)	Imaging Data	-Training set: 12,215 images -Test set: 1289 images		Contrast Limited Adaptive Histogram Equalization (CLAHE)
10.3390/e24010134	Paing MP; Sento A; Bui TH; Pintavirooj C	Instance Segmentation of Multiple Myeloma Cells Using Deep-Wise Data Augmentation and Mask R-CNN	Entropy	2022	Diagnosis	Multiple Myeloma	Imaging Data	-Training set: 298 images -Validation set: 200 images -Testing set: 277 images		Geometric transformations
10.1038/s41598-021-89477-w	Park JE; Eun D; Kim HS; Lee DH; Jang RW; Kim N	Generative adversarial network for glioblastoma ensures morphologic variations and improves diagnostic model for isocitrate dehydrogenase mutant type	Scientific Reports	2021	Diagnosis	IDH-mutant Glioblastoma	Imaging Data	19,595 images		StyleGAN2
10.1259/bjr.20201391	Pereira HM; Leite Duarte ME; Ribeiro Damasceno I; de Oliveira Moura Santos LA; Nogueira-Barbosa MH	Machine learning-based CT radiomics features for the prediction of pulmonary metastasis in osteosarcoma	The British Journal of Radiology	2021	Prognosis	Osteosarcoma	Imaging Data	-18 without lung metastases -30 with lung metastases	-30 without lung metastases -30 with lung metastases	SMOTE
10.1109/EMBC40787.2023.10340802	Pezoulas VC; Exarchos TP; Tachos NS; Goules A; Tzioufas AG; Fotiadis DI	Boosting the performance of MALT lymphoma classification in patients with primary Sjögren's Syndrome through data augmentation: a case study	2023 45th Annual International Conference of the IEEE Engineering in Medicine & Biology Society (EMBC)	2023	Diagnosis	MALT Lymphoma (MALTL) in Primary Sjögren’s Syndrome	Clinical Data	1490 patient records	10000 synthetic patient records	Bayesian Inference-Based Gaussian Mixture Models with Optimal Components Estimation (BGMMOCE)
10.1016/j.compbiomed.2021.104520	Pezoulas VC; Grigoriadis GI; Gkois G; Tachos NS; Smole T; Bosnić Z; Pičulin M; Olivotto I; Barlocco F; Robnik-Šikonja M; Jakovljevic DG; Goules A; Tzioufas AG; Fotiadis DI	A computational pipeline for data augmentation towards the improvement of disease classification and risk stratification models: A case study in two clinical domains	Computers in Biology and Medicine	2021	Diagnosis	Primary Sjögren’s Syndrome (pSS), Hypertrophic Cardiomyopathy (HCM)	Clinical Data	-210 pSS patients -776 HCM patients	-1210 pSS patients -1776 HCM patients	-Unsupervised tree ensembles -Supervised tree ensembles -RBF-based artificial neural networks (ANNs) -Bayesian networks -Multivariate log-normal distribution (log-MVND)
10.1002/jha2.873	Piciocchi A; Cipriani M; Messina M; Marconi G; Arena V; Soddu S; Crea E; Feraco MV; Ferrante M; La Sala E; Fazi P; Buccisano F; Voso MT; Martinelli G; Venditti A; Vignetti M	Unlocking the potential of synthetic patients for accelerating clinical trials: Results of the first GIMEMA experience on acute myeloid leukemia patients	EJHaem	2024	Treatment	Acute Myeloid Leukemia (AML)	Clinical Data	445 AML patients	890 synthetic patients	R synthpop (parametric + CART methods)
10.1098/rsos.240824	Pollard A; Greetham D; Myatt J; Rickards H; Stanley C; Dungate D	Data-driven Huntington's disease progression modelling and estimation of societal cost in the UK	Royal Society Open Science	2024	Prognosis	Huntington Disease	Clinical Data	-PDS4 dataset: 16030 participants -PDS6 dataset: 25550 participants	-10000 synthetic patients in treatment scenario simulations -2 features added per each partecipant	Frameworks & tools
10.12913/22998624/196179	Powroznik P; Skublewska-Paszkowska M; Nowomiejska K; Aristidou A; Panayides AS; Rejdak R	Deep convolutional generative adversarial networks in retinitis pigmentosa disease images augmentation and detection	Advances in Science and Technology Research Journal	2025	Differential Diagnosis	Retinitis Pigmentosa (RP), Cone Rod Dystrophies (CORD)	Imaging Data	-132 RP images -48 CORD images -50 controls images	500 images	-GANs -Geometric and Photometric transformations
10.1007/s11102-020-01032-4	Qian Y; Qiu Y; Li CC; Wang ZY; Cao BW; Huang HX; Ni YH; Chen LL; Sun JY	A novel diagnostic method for pituitary adenoma based on magnetic resonance imaging using a convolutional neural network	Pituitary	2020	Diagnosis	Pituitary Adenoma	Imaging Data	634 images	6340 images	Geometric transformations
10.1159/000543766	Rehman O; Gujar R; Kumawat R; Pandey R; Gupta C; Tiwari S; Sangwan V; Das S	Deep Learning-Based Detection of Ocular Surface Squamous Neoplasia from Ocular Surface Images	Ocular Oncology and Pathology	2025	Differential Diagnosis	Ocular Surface Squamous Neoplasia (OSSN)	Imaging Data	-163 OSSN images -202 non-OSSN ocular surface disorders -269 normal ocular surfaces	-269 OSSN images	Geometric and photometric transformations
10.1109/ICAISS61471.2025.11041881	Revathi RB; Ramachran TP	Experimental Evaluation of Amyotrophic Lateral Sclerosis (ALS) Disease Prediction based on Improved Deep Learning Mechanism	2025 Third International Conference on Augmented Intelligence ; Sustainable Systems (ICAISS)	2025	Diagnosis	Amyotrophic Lateral Sclerosis (ALS)	Audio Data	131 voice features		SMOTE
10.1371/journal.pone.0232376	Sánchez Fernández I; Yang ET; Calvachi P; Amengual-Gual M; Wu JY; Krueger D; Northrup H; Bebin ME; Sahin M; Yu KH	Deep learning in rare disease Detection of tubers in tuberous sclerosis complex	PLoS ONE	2020	Diagnosis	Tuberous Sclerosis Complex (TSC)	Imaging Data	-Training set: 1127 images -Validation set: 248 images -Test set: 436 images	-Training set: 5634 images -Validation set: 248 images -Test set: 436 images	Geometric transformations
10.1109/TBME.2023.3278030	Schaufelberger M; Kaiser C; Kuhle R; Wachter A; Weichel F; Hagen N; Ringwald F; Eisenmann U; Hoffmann J; Engel M; Freudlsperger C; Nahm W	3D-2D Distance Maps Conversion Enhances Classification of Craniosynostosis	IEEE Transactions on Biomedical Engineering	2023	Diagnosis	Craniosynostosis	Imaging Data	496 patients		-Geometric transformations -Noise injection
10.3390/diagnostics12071516	Schaufelberger M; Kühle R; Wachter A; Weichel F; Hagen N; Ringwald F; Eisenmann U; Hoffmann J; Engel M; Freudlsperger C; Nahm W	A Radiation-Free Classification Pipeline for Craniosynostosis Using Statistical Shape Modeling	Diagnostics	2022	Diagnosis	Craniosynostosis	Imaging Data	367 scans	734 scans	-Geometric and Photometric transformations -Statistical shape model using eigenvalue-based sampling
10.1016/j.ultrasmedbio.2019.09.018	Sezer A; Sezer HB	Deep Convolutional Neural Network-Based Automatic Classification of Neonatal Hip Ultrasound Images: A Novel Data Augmentation Approach with Speckle Noise Reduction	Ultrasound in medicine & biology	2020	Diagnosis	Dysplasia of the Hip	Imaging Data	675 images	1350 images	-Noise injection -Speckle-Reducing Anisotropic Diffusion (SRAD) filtering -Geometric transformations
10.1177/1533033818802789	Shafique S; Tehsin S	Acute Lymphoblastic Leukemia Detection and Classification of Its Subtypes Using Pretrained Deep Convolutional Neural Networks	Technology in Cancer Research & Treatment	2018	Diagnosis	Acute Lymphoblastic Leukemia (ALL)	Imaging Data	-179 ALL images -189 controls images	-500 ALL images -260 controls images	Geometric transformations
10.1007/s11548-023-02886-2	She Z; Marzullo A; Destito M; Spadea MF; Leone R; Anzalone N; Steffanoni S; Erbella F; Ferreri AJM; Ferrigno G; Calimeri T; De Momi E	Deep learning-based overall survival prediction model in patients with rare cancer: a case study for primary central nervous system lymphoma	International Journal of Computer Assisted Radiology and Surgery	2023	Prognosis	Primary Central Nervous System Lymphoma	Imaging Data	56 patients		Geometric and photometric transformations
10.1002/jmri.29230	Sheng Y; Zhao B; Cheng H; Yu Y; Wang W; Yang Y; Ding Y; Qiu L; Qin Z; Yao Z; Zhang X; Ren Y	A Convolutional Neural Network Model for Distinguishing Hemangioblastomas From Other Cerebellar-and-Brainstem Tumors Using Contrast-Enhanced MRI	Journal of Magnetic Resonance Imaging	2024	Diagnosis	Hemangioblastoma (HB)	Imaging Data	405 patients		Geometric and photometric transformations
10.1145/3555776.3577648	Sliman H; Megdiche I; Yangui S; Drira A; Drira I; Lamine E	A Synthetic Dataset Generation for the Uveitis Pathology Based on MedWGAN Model	SAC '23: Proceedings of the 38th ACM/SIGAPP Symposium on Applied Computing	2023	Diagnosis	Uveitis	Clinical Data	200 synthetic patients	2000 synthetic patients	GANs
10.1007/s11548-021-02308-1	Toda R; Teramoto A; Tsujimoto M; Toyama H; Imaizumi K; Saito K; Fujita H	Synthetic CT image generation of shape-controlled lung cancer using semi-conditional InfoGAN and its applicability for type classification	International Journal of Computer Assisted Radiology and Surgery	2021	Diagnosis	Small-cell Lung Cancer	Imaging Data	7644 images	30000 images	InfoGANs
10.3390/cancers12061644	Urman JM; Herranz JM; Uriarte I; Rullán M; Oyón D; González B; Fernandez-Urién I; Carrascosa J; Bolado F; Zabalza L; Arechederra M; Alvarez-Sola G; Colyn L; Latasa MU; Puchades-Carrasco L; Pineda-Lucena A; Iraburu MJ; Iruarrizaga-Lejarreta M; Alonso C; Sangro B; Purroy A; Gil I; Carmona L; Cubero FJ; Martínez-Chantar ML; Banales JM; Romero MR; Macias RIR; Monte MJ; Marín JJG; Vila JJ; Corrales FJ…	Pilot Multi-Omic Analysis of Human Bile from Benign and Malignant Biliary Strictures: A Machine-Learning Approach	Cancers	2020	Diagnosis	Cholangiocarcinoma (CCA)	Omics Data	-36 controls -36 CCA patients -57 pancreatic ductal adenocarcinoma (PDAC) patients		Synthetic data generated with MASS package in R
10.1016/j.xops.2022.100258	Veturi YA; Woof W; Lazebnik T; Moghul I; Woodward-Court P; Wagner SK; Cabral de Guimarães TA; Daich Varela M; Liefers B; Patel PJ; Beck S; Webster AR; Mahroo O; Keane PA; Michaelides M; Balaskas K; Pontikos N	SynthEye: Investigating the Impact of Synthetic Data on Artificial Intelligence-assisted Gene Diagnosis of Inherited Retinal Disease	Ophthalmology Science	2023	Diagnosis	Inherited Retinal Diseases (IRD)	Imaging Data	-Training set: 10589 images -Validation set: 2650 images -Test set: 2403 images	19300 images	StyleGAN2-ada
10.3390/diagnostics13193155	Walid MAA; Mollick S; Shill PC; Baowaly MK; Islam MR; Ahamad MM; Othman MA; Samad MA	Adapted Deep Ensemble Learning-Based Voting Classifier for Osteosarcoma Cancer Classification	Diagnostics	2023	Diagnosis	Osteosarcoma	Imaging Data	-536 controls -345 viable tumor patients -263 necrotic tumor patients	-422 controls -422 viable tumor patients -422 necrotic tumor patients	Geometric and photometric transformations
10.1007/s00330-025-11840-6	Wang Y; Lu W; Xu L; Xu H; Kong D	Deep learning-based ultrasound diagnostic model for follicular thyroid carcinoma	European Radiology	2025	Differential Diagnosis	Follicular Thyroid Carcinoma (FTC)	Imaging Data	-Training set: 5168 benign, 272 FTC, 3176 other malignant -Validation set: 678 benign, 31 FTC, 368 other malignant -Test set: 654 benign, 39 FTC, 385 other malignant		Balanced-CutMix augmentation
10.1109/JBHI.2025.3551365	Wang Y; Tang Y; Ma J; Chen Z; Cui C; Li M; Wu R; Zhang W	Contrastive Learning With Transformer to Predict the Chronicity of Children With Immune Thrombocytopenia	IEEE Journal of Biomedical and Health Informatics	2025	Prognosis	Thrombocytopenia (ITP)	Clinical Data	661 patients		-Random masking -SMOTE
10.1111/myc.70061	Wei J; Zhou L; Zhang D; Guo G; Li Z; Fang J; Yan X; Li Y; Zhang X; Huang C; Lan R; Shi C; Liu D; Luo L; Long C; Chen H; Ye Y	Deep Learning Model for Diagnosing and Classifying Subtypes of Chronic Pulmonary Aspergillosis in Chest CT	Mycoses	2025	Differential Diagnosis	Chronic Pulmonary Aspergillosis	Imaging Data	-Training set: 39507 CT images -Test set 1: 3337 CT images -Test set 2: 120 CT images	-47640 synthetic CT images -24657 unlabelled images	-CycleGANs -Diffusion probabilistic models (DDPM)
10.3390/diagnostics13193035	Wei X; Li H; Zhu T; Li W; Li Y; Sui R	Deep Learning with Automatic Data Augmentation for Segmenting Schisis Cavities in the Optical Coherence Tomography Images of X-Linked Juvenile Retinoschisis Patients	Diagnostics	2023	Differential Diagnosis	X-Linked Juvenile Retinoschisis Patients	Imaging Data	1500 OCT B-scan images from 30 XLRS patients		Geometric and photometric transformations
10.1109/EMBC44109.2020.9175634	Wodzinski M; Banzato T; Atzori M; ;rearczyk V; Cid YD; Muller H	Training Deep Neural Networks for Small and Highly Heterogeneous MRI Datasets for Cancer Grading	2020 42nd Annual International Conference of the IEEE Engineering in Medicine & Biology Society (EMBC)	2020	Prognosis	Meningioma	Imaging Data	174 cases (126 benign, 48 atypical/anaplastic)		Geometric transformations
10.1097/RHU.0000000000002078	Xie Q; Li N; Lu Y; Chen J; Qu W; Geng L; Sun L	Prediction of Treatment Effect of SLE-ITP Patients Based on Cost-Sensitive Neural Network and Variational Autoencoder	JCR: Journal of Clinical Rheumatology	2024	Treatment	Systemic Lupus Erythematosus (SLE)	Clinical Data	324 SLE-ITP patients samples	800 synthetic samples	Variational Autoencoder (VAE)
10.1016/j.isci.2024.110590	Xu Y; Wang J; Li C; Su Y; Peng H; Guo L; Lin S; Li J; Wu D	Advancing precise diagnosis of nasopharyngeal carcinoma through endoscopy-based radiomics analysis	iScience	2024	Diagnosis	Nasopharyngeal Carcinoma	Imaging Data	-12087 images from 1108 patients -309 videos from 309 patients		Geometric and photometric transformations
10.3389/fgene.2021.669841	Yang H; Hu XR; Sun L; Hong D; Zheng YY; Xin Y; Liu H; Lin MY; Wen L; Liang DP; Wang SS	Automated Facial Recognition for Noonan Syndrome Using Novel Deep Convolutional Neural Network With Additive Angular Margin Loss	Frontiers in Genetics	2021	Diagnosis	Noonan Syndrome (NS)	Imaging Data	-127 NS patients -163 controls -130 patients with other dysmorphic syndromes	1680 images	Geometric transformations
10.3389/fmolb.2025.1570860	Yimit Y; Yasin P; Hao Y; Tuersun A; Huang C; Zou X; Qiu Y; Wang Y; Nijiati M	MRI-based deep learning with clinical and imaging features to differentiate medulloblastoma and ependymoma in children	Frontiers in Molecular Biosciences	2025	Differential Diagnosis	Medulloblastoma (MB), Ependymoma (EM)	Imaging Data	-136 MB patients -65 EM patients		-Geometric and photometric transformations -Noise injection
10.1007/s11517-021-02321-1	Yoo T; Choi J; Kim H	Feasibility study to improve deep learning in OCT diagnosis of rare retinal diseases with few-shot classification	Medical & Biological Engineering & Computing	2021	Diagnosis	Rare ophthalmic disorders	Imaging Data	-Normal: 26860 -Diabetic Macular Edema (DME): 11348 -Drusen(DR): 8616 -Choroidal Neovascularization (CNV): 37205 -Central Serous Chorioretinopathy (CSC): 25 -Macular Telangiectasia (MacTel): 20 -Macular Hole (MH): 25 -Stargardt Disease (SD): 15 -Retinitis Pigmentosa (RP): 12	-Normal: 26860 -DME: 11348 -DR: 8616 -CNV: 37205 -CSC: 5000 -MacTel: 5000 -MH: 5000 -SD: 5000 -RP: 5000	-GANs -Geometric transformations
10.1016/j.bbe.2023.10.005	Young Choi E; Han S; Hee Ryu I; Kuk Kim J; Sik Lee I; Han E; Kim H; Choi J; Yoo T	Automated detection of crystalline retinopathy via fundus photography using multistage generative adversarial networks	Biocybernetics and Biomedical Engineering	2023	Diagnosis	Crystalline Retinopathy (CR)	Imaging Data	-Training set: 1021 (1007 non-CR, 14 CR) -Test 1: 357 (335 non-CR, 22 CR) -Test 2: 255 (247 non-CR, 8 CR)	300 more synthetic CR images	-CutMix -GANs -Geometric and Photometric transformations
10.1002/jmri.27538	Zhang Y; Lv X; Qiu J; Zhang B; Zhang L; Fang J; Li M; Chen L; Wang F; Liu S; Zhang S	Deep Learning With 3D Convolutional Neural Network for Noninvasive Prediction of Microvascular Invasion in Hepatocellular Carcinoma	Journal of Magnetic Resonance Imaging	2021	Prognosis	Hepatocellular Carcinoma (HCC)	Imaging Data	-Training set: 158 patients (61 MVI+) -Validation set: 79 patients (31 MVI+)	1940 augmented samples	Geometric transformations
10.1016/j.compbiomed.2019.01.026	Zhou Q; Zhou Z; Chen C; Fan G; Chen G; Heng H; Ji J; Dai Y	Grading of hepatocellular carcinoma using 3D SE-DenseNet in dynamic enhanced MR images	Computers in Biology and Medicine	2019	Diagnosis	Hepatocellular Carcinoma (HCC)	Imaging Data	213 images	2593 images	Geometric transformations
10.3389/fonc.2021.588010	Zhou W; Jian W; Cen X; Zhang L; Guo H; Liu Z; Liang C; Wang G	Prediction of Microvascular Invasion of Hepatocellular Carcinoma Based on Contrast-Enhanced MR and 3D Convolutional Neural Networks	Frontiers in Oncology	2021	Prognosis	Hepatocellular carcinoma (HCC)	Imaging Data	-Training set: 77 patients (30 MVI+, 47 MVI–) -Validation set: 40 patients (17 MVI+, 23 MVI–)		Multi-scale patch extraction
10.1016/j.heliyon.2024.e37745	Elhassan T; Osman AH; Mohd Rahim MS; Mohd Hashim SZ; Ali A; Elhassan E; Elkamali Y; Aljurf M	CAE-ResVGG FusionNet: A Feature Extraction Framework Integrating Convolutional Autoencoders and Transfer Learning for Immature White Blood Cells in Acute Myeloid Leukemia	Heliyon	2024	Diagnosis	Acute Myeloid Leukemia (AML)	Imaging Data	18365 images	40000 images	-Geometric transformation -Convolutional autoencoder (CAE)
10.1016/j.eclinm.2024.102772	Zhou Y; Mei S; Wang J; Xu Q; Zhang Z; Qin S; Feng J; Li C; Xing S; Wang W; Zhang X; Li F; Zhou Q; He Z; Gao Y	Development and validation of a deep learning-based framework for automated lung CT segmentation and acute respiratory distress syndrome prediction: amulticenter cohort study	eClinicalMedicine	2024	Prognosis	Adult Acute Respiratory Distress Syndrome	Imaging Data	8729 images		MONAI framework
10.2147/JIR.S499512	Li L; Yang W; Jia H	Deep Learning Models for Predicting the Recurrence of Idiopathic Granulomatous Mastitis	Journal of Inflammation Research	2025	Prognosis	Idiopathic Granulomatous Mastitis	Clinical Data	212 patients		SMOTE
10.1371/journal.pone.0303541	Reza MT; Alam MGR; Rahman R; Dipto SM	Domain affiliated distilled knowledge transfer for improved convergence of Ph-negative MPN identifier	PLoS ONE	2024	Diagnosis	Ph-negative Myeloproliferative Neoplasm	Imaging Data	327680 images		Geometric transformations
10.1089/cmb.2017.0153	Mishra R; Daescu O; Leavey P; Rakheja D; Sengupta A	Convolutional Neural Network for Histopathological Analysis of Osteosarcoma	Journal of Computational Biology	2018	Diagnosis	Osteosarcoma	Imaging Data	64000 images	512000 images	Geometric and Photometric transformations
10.1007/978-3-031-34344-5_18	Longato E; Tavazzi E; Chió A; Mora G; Sparacino G; Di Camillo B	Dealing with Data Scarcity in Rare Diseases: Dynamic Bayesian Networks and Transfer Learning to Develop Prognostic Models of Amyotrophic Lateral Sclerosis.	2023 21st International Conference on Artificial Intelligence in Medicine	2023	Prognosis	Amyotrophic Lateral Sclerosis (ALS)	Clinical Data	-MIMA dataset: 1116 -PARALS dataset: 568	-MIMA dataset: 8200 -PARALS dataset: 56800	Dynamic Bayesian Networks
10.1088/1361-6560/acf3c9	Hou N; Shi J; Ding X; Nie C; Wang C; Wan J	ROP-GAN: an image synthesis method for retinopathy of prematurity based on generative adversarial network	Physics in Medicine and Biology	2023	Diagnosis	Retinopathy of Prematurity (ROP)	Imaging Data	- 300 control images - 500 ROP images	-700 control images -2100 ROP images	GANs
	Longato E; Tavazzi E; Chiò A; Sparacino G; Di Camillo B	Dynamic Bayesian Networks and Transfer Learning Enable the Development of Deep Sequence-Based Models on Small-Sample Data	2023 VIII Congress of the National Group of Bioengineering	2023	Prognosis	Amyotrophic Lateral Sclerosis (ALS)	Clinical Data	626 patients	63226 patients	Dynamic Bayesian Networks
10.1038/s41598-025-06544-2	M. Priyadharshini, B. D. Raju, A. F. Banu, P. J. Kumar, V. Murugesh, O. Rybin	A quantum machine learning framework for predicting drug sensitivity in multiple myeloma using proteomic data	Scientific Reports	2025	Treatment	Multiple Myeloma	Omics Data	39 patients	60–70 patients	Quantum GANs
10.1016/j.diii.2022.09.005	S. Mulé, L. Lawrance, Y. Belkouchi, V. Vilgrain, N. Lassau, et al.	Generative adversarial networks (GAN)-based data augmentation of rare liver cancers: The SFR 2021 Artificial Intelligence Data Challenge	Diagnostic and Interventional Imaging	2023	Differential Diagnosis	Hepatocellular Carcinoma	Imaging Data	91 images	1000 synthetic images	GANs
10.1016/j.iswa.2023.200223	H. Sliman, I. Megdiche, L. Alajramy, A. Taweel, S. Yangui, A. Drira, E. Lamine	MedWGAN based synthetic dataset generation for Uveitis pathology	Intelligent Systems with Applications	2023	Diagnosis	Uveitis	Clinical Data	200 synthetic patient	2000 synthetic patients	medWGAN
